# Supplementary material for: Development of an Early Warning System for Owners Using a Validated Health-Related Quality of Life (HRQL) Instrument for Companion Animals and Its Use in a Large Cohort of Dogs
Source: Front Vet Sci. 2020 Sep 24;7:575795. doi: 10.3389/fvets.2020.575795 (PMC7541963; doi:10.3389/fvets.2020.575795)
Supplement: Supplementary file 2 [file Data_Sheet_2.xlsx]

## Sheet: Supplementary material 2.csv
E/E	H/C	A/C	C/R	ContactVetScore	ContactVetFlag	IsOldPet	In Perfect Health	PetId	Breed	BreedOther	BreedGroupId	BreedGroupName	Gender	Date of Birth	Neutered
50.8652	60.4527	30.9665	48.2528	-0.6145	TRUE	TRUE	No	1069	Border Collie		2	Medium	M	2006-05-15	FALSE
52.5472	54.4691	38.6952	54.7338	-0.0278	TRUE	TRUE	Yes	1070	Other (Large)		3	Large	M	2000-05-16	FALSE
47.0891	32.8875	47.3945	46.6467	0.2287	FALSE	FALSE	Yes	1071	Collie - Rough Coat		2	Medium	F	2013-01-09	FALSE
39.4118	45.09	47.3945	61.1971	0.1453	FALSE	FALSE	Yes	1072	Retriever - Labrador		3	Large	F	2008-06-02	FALSE
58.4932	57.0796	37.0405	61.1971	0.2478	FALSE	FALSE	Yes	1073	Border Terrier		1	Small	M	2011-08-07	FALSE
58.4932	57.0796	59.0854	46.097	0.6874	FALSE	FALSE	Yes	1074	Spaniel - English Cocker		2	Medium	F	2014-07-26	FALSE
54.8013	57.0796	46.336	56.9781	0.463	FALSE	FALSE	Yes	1075	Mixed (Medium)		2	Medium	M	2012-12-05	FALSE
23.8507	20.9714	25.8815	54.1857	-1.4188	TRUE	FALSE	Yes	1076	Dachshund (Standard)		2	Medium	M	2013-08-20	FALSE
56.4631	57.0796	59.0854	46.6467	0.65	FALSE	FALSE	Yes	1077	Border Collie		2	Medium	M	2010-11-01	FALSE
0	9.2582	9.0372	0	-4.1617	TRUE	FALSE	No	1078	Jack Chi (X Jack Russell/Chihuahua)		1	Small	M	2014-08-07	FALSE
57.0238	57.0796	59.0854	56.9781	0.6604	FALSE	FALSE	Yes	1079	Spaniel - English Cocker		2	Medium	F	2010-08-03	FALSE
55.3018	57.0796	50.6494	53.6039	0.5457	FALSE	FALSE	Yes	1080	Retriever - Labrador		3	Large	M	2011-09-20	FALSE
55.2517	57.0796	51.7692	61.1971	0.5597	FALSE	FALSE	Yes	1081	Boxer		3	Large	F	2010-10-25	FALSE
54.3034	57.0796	59.0854	61.1971	0.6092	FALSE	FALSE	Yes	1082	Mixed (Small)		1	Small	F	2007-02-05	FALSE
58.4932	57.0796	59.0854	39.8365	0.6874	FALSE	FALSE	Yes	1083	Spaniel - English Springer		2	Medium	F	2010-03-20	FALSE
47.1592	50.595	51.7692	61.1971	0.3893	FALSE	FALSE	Yes	1084	Whippet		2	Medium	M	2009-05-22	FALSE
58.4932	57.0796	59.0854	61.1971	0.6874	FALSE	FALSE	Yes	1085	German Pointer- Shorthaired		3	Large	M	2011-03-06	FALSE
43.1589	50.595	51.7692	61.1971	0.3074	FALSE	FALSE	Yes	1086	Jack/Parson Russell Terrier		1	Small	F	2007-06-01	FALSE
55.6537	57.0796	51.7692	53.6039	0.5673	FALSE	FALSE	Yes	1087	West Highland White Terrier		1	Small	F	2010-08-19	FALSE
58.4932	57.0796	59.0854	61.1971	0.6874	FALSE	FALSE	Yes	1088	Retriever - Labrador		3	Large	F	2010-07-31	FALSE
0	12.5178	12.9248	0	-3.6994	TRUE	FALSE	No	1089	Mixed (Large)		3	Large	F	2010-03-06	FALSE
34.5736	29.7477	35.7991	45.7781	-0.8465	TRUE	TRUE	No	1090	German Shepherd / Alsatian		3	Large	M	2006-05-31	FALSE
53.3262	60.4527	55.564	58.5624	0.4877	FALSE	TRUE	Yes	1091	Mixed (Medium)		2	Medium	F	2003-09-28	FALSE
58.4932	57.0796	59.0854	61.1971	0.6874	FALSE	FALSE	Yes	1092	Mixed (Medium)		2	Medium	M	2008-09-11	FALSE
58.4932	57.0796	59.0854	56.9781	0.6874	FALSE	FALSE	Yes	1093	Jack Chi (X Jack Russell/Chihuahua)		1	Small	M	2014-02-07	FALSE
58.4932	57.0796	59.0854	56.9781	0.6874	FALSE	FALSE	Yes	1094	Retriever - Labrador		3	Large	F	2012-01-30	FALSE
30.9728	31.9475	35.5487	33.7484	-0.4893	TRUE	FALSE	No	1095	Cross Breed (Unknown X )/ Mongrel		4	Extra Large	F	2009-04-01	FALSE
55.1765	48.9634	59.0854	61.1971	0.6101	FALSE	FALSE	Yes	1096	Border Terrier		1	Small	M	2013-08-12	FALSE
40.9499	57.0796	47.3945	42.9751	0.2055	FALSE	FALSE	Yes	1097	Retriever - Golden		3	Large	M	2014-08-07	FALSE
46.2028	34.1909	59.0854	53.0262	0.3574	FALSE	FALSE	Yes	1098	Retriever - Labrador		3	Large	M	2012-09-30	FALSE
52.2551	60.4527	55.564	62.0292	0.4504	FALSE	TRUE	Yes	1099	Retriever - Labrador		3	Large	M	2003-02-12	FALSE
56.743	57.0796	59.0854	53.6039	0.6552	FALSE	FALSE	Yes	1100	Border Collie		2	Medium	M	2014-09-12	FALSE
58.4932	57.0796	46.336	61.1971	0.5317	FALSE	FALSE	Yes	1101	Spaniel - English Springer		2	Medium	F	2012-08-12	FALSE
52.8976	57.0796	34.198	61.1971	0.0075	FALSE	FALSE	Yes	1102	Fox Terrier - Wire		2	Medium	M	2014-07-31	FALSE
43.3421	28.5967	47.3945	61.1971	0.1059	FALSE	FALSE	Yes	1103	Poodle (Toy)		1	Small	M	2014-08-30	FALSE
57.0238	57.0796	59.0854	61.1971	0.6604	FALSE	FALSE	Yes	1104	King Charles Spaniel (Standard)		1	Small	M	2010-08-24	FALSE
58.4932	57.0796	59.0854	61.1971	0.6874	FALSE	FALSE	Yes	1105	Bull Terrier - Staffordshire		2	Medium	F	2014-03-17	FALSE
44.1481	34.9306	34.4249	54.0087	-0.5937	TRUE	TRUE	No	1106	Hungarian Vizsla		3	Large	F	2002-09-26	FALSE
58.4932	57.0796	59.0854	61.1971	0.6874	FALSE	FALSE	Yes	1107	Jack/Parson Russell Terrier		1	Small	M	2014-07-10	FALSE
49.9955	57.0796	59.0854	61.1971	0.5254	FALSE	FALSE	Yes	1108	Spaniel - English Cocker		2	Medium	M	2013-09-13	FALSE
47.6515	49.6232	51.3251	53.6039	0.3912	FALSE	FALSE	Yes	1109	Border Terrier		1	Small	F	2013-05-15	FALSE
53.8574	57.0796	51.7692	61.1971	0.5331	FALSE	FALSE	Yes	1110	Border Terrier		1	Small	F	2013-02-23	FALSE
26.889	35.4577	47.3945	61.1971	-0.172	TRUE	FALSE	Yes	1111	Other (Small)		1	Small	F	2014-02-06	FALSE
27.705	23.0036	47.3945	61.1971	-0.3025	TRUE	FALSE	Yes	1112	Greyhound		3	Large	M	2007-08-15	FALSE
58.4932	57.0796	59.0854	61.1971	0.6874	FALSE	FALSE	Yes	1113	Bull Terrier - Staffordshire		2	Medium	F	2008-03-05	FALSE
42.4903	46.0891	38.6952	56.2482	-0.3919	TRUE	TRUE	No	1114	Jack/Parson Russell Terrier		1	Small	M	2000-12-24	FALSE
28.3156	42.2002	41.7716	44.4514	-0.2348	TRUE	FALSE	Yes	1115	Spaniel - English Cocker		2	Medium	M	2014-07-23	FALSE
51.4998	60.4527	62.3168	51.0792	0.4844	FALSE	TRUE	Yes	1116	Spaniel - English Springer		2	Medium	M	2006-05-19	FALSE
58.4932	57.0796	59.0854	61.1971	0.6874	FALSE	FALSE	Yes	1117	Spaniel - English Cocker		2	Medium	F	2014-09-17	FALSE
58.4932	57.0796	59.0854	61.1971	0.6874	FALSE	FALSE	Yes	1118	Mixed (Medium)		2	Medium	F	2013-11-08	FALSE
14.4987	24.1165	20.7428	40.0499	-2.0193	TRUE	FALSE	No	1119	Mixed (Medium)		2	Medium	M	2011-02-07	FALSE
54.8013	57.0796	59.0854	61.1971	0.6187	FALSE	FALSE	Yes	1120	Lhasa Apso		1	Small	F	2013-01-14	FALSE
55.5782	57.0796	59.0854	61.1971	0.6334	FALSE	FALSE	Yes	1121	Schnauzer (Miniature)		1	Small	M	2014-07-04	FALSE
54.7764	57.0796	59.0854	49.8001	0.6182	FALSE	FALSE	Yes	1122	Mixed (Medium)		2	Medium	M	2014-03-16	FALSE
42.546	41.2448	36.971	43.1406	-0.4873	TRUE	TRUE	No	1123	Retriever - Labrador		3	Large	F	2003-06-02	FALSE
15.3097	19.8927	44.5171	17.4305	-0.6681	TRUE	FALSE	Yes	1124	Retriever - Labrador		3	Large	F	2009-05-19	FALSE
52.8241	57.0796	51.7692	56.9781	0.5132	FALSE	FALSE	Yes	1125	Retriever - Labrador		3	Large	M	2014-07-15	FALSE
47.6414	60.4527	55.564	62.0292	0.2852	FALSE	TRUE	Yes	1126	Mixed (Medium)		2	Medium	F	2003-09-26	FALSE
58.4932	57.0796	59.0854	42.4261	0.6874	FALSE	FALSE	Yes	1127	Beagle		2	Medium	F	2014-08-10	FALSE
8.8569	21.5143	20.356	52.8492	-2.2049	TRUE	FALSE	Yes	1128	Afghan Hound		3	Large	F	2014-06-01	FALSE
50.0672	49.6232	40.7042	58.6366	0.2105	FALSE	FALSE	Yes	1129	Bull Terrier - Staffordshire		2	Medium	F	2007-02-06	FALSE
52.5795	57.0796	44.2315	61.1971	0.3734	FALSE	FALSE	Yes	1130	Lakeland Terrier		2	Medium	F	2014-09-01	FALSE
49.8201	51.0198	39.7559	57.9757	-0.0701	TRUE	TRUE	Yes	1131	Retriever - Golden		3	Large	F	2001-07-16	FALSE
58.4932	57.0796	37.0405	61.1971	0.2478	FALSE	FALSE	Yes	1132	Pug		1	Small	F	2014-07-03	FALSE
58.4932	57.0796	59.0854	61.1971	0.6874	FALSE	FALSE	Yes	1133	Spaniel - English Cocker		2	Medium	M	2013-08-23	FALSE
58.4932	57.0796	59.0854	61.1971	0.6874	FALSE	FALSE	Yes	1134	Spaniel - English Springer		2	Medium	M	2011-12-05	FALSE
31.3993	41.7924	59.0854	61.1971	0.0973	FALSE	FALSE	Yes	1135	King Charles Spaniel - Cavalier		1	Small	M	2013-05-09	FALSE
58.4932	57.0796	59.0854	61.1971	0.6874	FALSE	FALSE	Yes	1136	Husky - Alaskan		3	Large	M	2014-11-18	FALSE
29.4435	32.9802	38.037	51.3141	-0.4028	TRUE	FALSE	No	1137	Border Terrier		1	Small	M	2009-04-24	FALSE
39.0058	3.8916	15.588	58.6366	-2.4271	TRUE	FALSE	Yes	1138	Pomeranian		1	Small	F	2014-05-10	FALSE
0	10.3176	15.1946	11.5665	-3.2333	TRUE	FALSE	No	1139	German Pointer- Shorthaired		3	Large	F	2008-11-18	FALSE
57.1005	57.0796	39.6549	53.0262	0.3241	FALSE	FALSE	Yes	1140	Spaniel - English Cocker		2	Medium	F	2010-09-06	FALSE
58.4932	57.0796	51.3251	61.1971	0.6141	FALSE	FALSE	Yes	1141	Swiss Mountain Sennenhund - Bernese		3	Large	F	2014-04-08	FALSE
46.5476	55.249	30.7815	10.0763	-0.7859	TRUE	TRUE	Yes	1142	Border Collie		2	Medium	M	2005-04-05	FALSE
56.6157	57.0796	59.0854	49.2421	0.6528	FALSE	FALSE	Yes	1143	Retriever - Golden		3	Large	F	2013-11-05	FALSE
32.3863	32.545	51.7692	61.1971	-0.014	TRUE	FALSE	Yes	1144	Labradoodle (X Labrador/Poodle)		3	Large	F	2008-05-07	FALSE
37.8127	14.3946	24.3528	44.114	-1.3834	TRUE	FALSE	Yes	1145	Mixed (Large)		3	Large	M	2011-11-18	FALSE
47.4872	41.9269	47.3945	42.4261	0.2987	FALSE	FALSE	Yes	1146	Mixed (Small)		1	Small	M	2014-09-13	FALSE
42.5192	57.0796	59.0854	56.9781	0.3733	FALSE	FALSE	Yes	1147	Retriever - Labrador		3	Large	M	2013-04-18	FALSE
54.1545	57.0796	59.0854	49.8001	0.6064	FALSE	FALSE	Yes	1148	Cockapoo / Cockerpoo / Spoodle (X Spaniel/Poodle)		2	Medium	M	2014-08-15	FALSE
31.0401	25.3786	26.0898	61.1971	-1.1804	TRUE	FALSE	No	1149	Boston Terrier		1	Small	M	2013-04-10	FALSE
47.3934	33.1438	33.142	51.3141	-0.2596	TRUE	FALSE	No	1150	Retriever - Labrador		3	Large	M	2009-12-26	FALSE
45.9007	57.0796	59.0854	53.0262	0.4429	FALSE	FALSE	Yes	1151	Spaniel - English Springer		2	Medium	F	2013-05-22	FALSE
50.2825	37.0355	59.0854	61.1971	0.4613	FALSE	FALSE	Yes	1152	Rottweiler		3	Large	M	2010-03-17	FALSE
53.6104	49.1249	39.2077	33.1574	0.2269	FALSE	FALSE	Yes	1153	Tibetan Terrier		2	Medium	F	2013-12-16	FALSE
6.5684	21.8366	20.0075	10.0763	-2.9677	TRUE	TRUE	No	1154	Mixed (Medium)		2	Medium	F	1995-08-03	FALSE
43.1132	49.0438	47.77	40.2205	0.2419	FALSE	FALSE	Yes	1155	Coton De Tulear		1	Small	F	2014-01-16	FALSE
47.6984	36.8204	59.0854	39.8365	0.4082	FALSE	FALSE	Yes	1156	Border Terrier		1	Small	F	2008-09-01	FALSE
58.4932	57.0796	59.0854	61.1971	0.6874	FALSE	FALSE	Yes	1157	Jack/Parson Russell Terrier		1	Small	M	2013-04-26	FALSE
37.1611	57.0796	47.3945	56.9781	0.1259	FALSE	FALSE	Yes	1158	Mixed (Small)		1	Small	M	2013-05-25	FALSE
54.8263	34.1909	41.0984	47.5792	0.2379	FALSE	FALSE	No	1159	Border Terrier		1	Small	F	2010-07-04	FALSE
51.3407	57.0796	51.7692	61.1971	0.4843	FALSE	FALSE	Yes	1160	Retriever - Labrador		3	Large	F	2009-06-17	FALSE
13.9049	18.2294	23.1278	43.1861	-1.9078	TRUE	FALSE	Yes	1161	Cross Breed (Unknown X )/ Mongrel		4	Extra Large	F	2013-10-25	FALSE
37.0712	32.8644	51.7692	61.1971	0.088	FALSE	FALSE	Yes	1162	Malamute - Alaskan		4	Extra Large	F	2014-02-24	FALSE
0	17.917	25.6476	39.4945	-1.998	TRUE	FALSE	No	1163	Rat Terrier		1	Small	F	2014-11-20	FALSE
57.0749	34.6267	43.68	44.4514	0.357	FALSE	FALSE	Yes	1164	Border Collie		2	Medium	M	2012-09-02	FALSE
51.4374	44.3018	45.0591	56.9781	0.3396	FALSE	FALSE	Yes	1165	Bull Terrier - Staffordshire		2	Medium	F	2013-09-22	FALSE
38.7805	45.5643	35.1699	56.1884	-0.2567	TRUE	FALSE	Yes	1166	Spaniel - English Springer		2	Medium	M	2009-05-25	FALSE
54.5272	57.0796	59.0854	50.3603	0.6135	FALSE	FALSE	Yes	1167	Yorkshire Terrier		1	Small	F	2013-10-25	FALSE
37.7902	7.7062	18.6861	48.5154	-2.0628	TRUE	FALSE	No	1168	Mixed (Large)		3	Large	M	2014-08-07	FALSE
45.576	24.3826	50.6494	46.6467	0.1467	FALSE	FALSE	Yes	1169	Scottish Terrier		2	Medium	M	2014-07-05	FALSE
48.9961	36.1658	51.7692	46.097	0.362	FALSE	FALSE	Yes	1170	Pug		1	Small	M	2012-08-04	FALSE
34.403	37.0665	32.1915	49.0709	-0.5537	TRUE	FALSE	No	1171	Retriever - Golden		3	Large	F	2007-10-25	FALSE
49.2571	36.1078	51.7692	53.6039	0.3667	FALSE	FALSE	Yes	1172	Chihuahua - Long Coat		1	Small	F	2009-10-29	FALSE
50.6182	27.9566	59.0854	53.6039	0.3804	FALSE	FALSE	Yes	1173	Yorkshire Terrier		1	Small	F	2009-09-01	FALSE
58.4932	57.0796	59.0854	46.6467	0.6874	FALSE	FALSE	Yes	1174	Bichon Frise		1	Small	M	2014-08-16	FALSE
51.3649	27.537	33.6398	56.9781	-0.2148	TRUE	FALSE	Yes	1175	Spaniel - English Springer		2	Medium	M	2012-04-25	FALSE
58.4932	57.0796	59.0854	61.1971	0.6874	FALSE	FALSE	Yes	1176	Bull Terrier - Staffordshire		2	Medium	F	2012-11-20	FALSE
53.8574	57.0796	32.346	58.6366	-0.0771	TRUE	FALSE	Yes	1177	Mixed (Medium)		2	Medium	F	2009-02-04	FALSE
57.0238	57.0796	59.0854	61.1971	0.6604	FALSE	FALSE	Yes	1178	Mixed (Medium)		2	Medium	F	2009-02-04	FALSE
20.2004	23.9639	42.2016	42.8063	-0.563	TRUE	FALSE	Yes	1179	Retriever - Labrador		3	Large	M	2014-08-05	FALSE
46.7156	54.0042	40.5044	38.4351	-0.1466	TRUE	TRUE	No	1180	Foxhound - American		3	Large	M	2006-10-19	FALSE
56.2601	57.0796	59.0854	39.8365	0.6462	FALSE	FALSE	Yes	1181	Mixed (Small)		1	Small	F	2012-12-10	FALSE
58.4932	34.1909	59.0854	61.1971	0.5957	FALSE	FALSE	Yes	1182	Other (Small)		1	Small	M	2013-12-20	FALSE
56.6157	57.0796	59.0854	61.1971	0.6528	FALSE	FALSE	Yes	1183	Spaniel - English Cocker		2	Medium	F	2012-01-13	FALSE
53.3705	50.1988	40.7711	54.7338	0.1035	FALSE	TRUE	No	1184	Bearded Collie		3	Large	M	2002-02-22	FALSE
48.925	57.0796	51.7692	46.6467	0.4365	FALSE	FALSE	Yes	1185	Retriever - Labrador		3	Large	M	2014-04-24	FALSE
58.4932	57.0796	59.0854	56.9781	0.6874	FALSE	FALSE	Yes	1186	Bull Terrier - Staffordshire		2	Medium	F	2013-12-25	FALSE
0	18.2294	21.4184	41.5376	-2.5016	TRUE	FALSE	No	1187	Mixed (Small)		1	Small	M	2007-04-17	FALSE
26.8662	35.7366	44.2315	61.1971	-0.2378	TRUE	FALSE	Yes	1188	West Highland White Terrier		1	Small	F	2009-08-01	FALSE
52.7523	54.4691	47.4143	57.9757	0.317	FALSE	TRUE	No	1189	Lhasa Apso		1	Small	F	2000-10-23	FALSE
58.1541	60.4527	55.1542	62.0292	0.6442	FALSE	TRUE	No	1190	Lhasa Apso		1	Small	F	2005-07-03	FALSE
42.5877	28.2651	59.0854	49.2421	0.2213	FALSE	FALSE	Yes	1191	Cross Breed (Unknown X )/ Mongrel		4	Extra Large	F	2010-12-04	FALSE
51.3986	60.4527	62.3168	44.5218	0.4808	FALSE	TRUE	No	1192	Other (Large)		3	Large	M	2006-12-18	FALSE
58.4932	57.0796	59.0854	53.6039	0.6874	FALSE	FALSE	Yes	1193	Mixed (Small)		1	Small	M	2013-11-11	FALSE
58.4932	57.0796	38.9282	47.0702	0.3233	FALSE	FALSE	Yes	1194	Mixed (Small)		1	Small	M	2013-11-11	FALSE
34.5822	46.4416	44.2315	28.6151	-0.0194	TRUE	FALSE	Yes	1195	Scottish Terrier		2	Medium	F	2011-10-16	FALSE
50.3784	57.0796	47.3945	61.1971	0.3978	FALSE	FALSE	Yes	1196	Dachshund (Standard)		2	Medium	F	2007-07-20	FALSE
34.4408	28.5127	27.4075	38.6453	-1.5232	TRUE	TRUE	No	1197	Spaniel - English Cocker		2	Medium	M	2003-01-24	FALSE
39.0735	42.4796	47.3945	54.1857	0.1274	FALSE	FALSE	Yes	1198	Jack/Parson Russell Terrier		1	Small	F	2010-07-14	FALSE
57.1005	57.0796	51.7692	39.8365	0.5943	FALSE	FALSE	Yes	1199	Mixed (Large)		3	Large	M	2012-08-28	FALSE
49.6634	43.1017	33.0266	62.0292	-0.4943	TRUE	TRUE	Yes	1200	Shih Tzu		1	Small	F	2004-08-30	FALSE
33.7757	57.0796	47.3945	61.1971	0.0543	FALSE	FALSE	Yes	1201	Jack Chi (X Jack Russell/Chihuahua)		1	Small	F	2011-02-28	FALSE
52.5307	36.6087	59.0854	49.2421	0.5024	FALSE	FALSE	Yes	1202	Boxer		3	Large	M	2014-06-07	FALSE
0	57.0796	30.8624	0	-1.5346	TRUE	FALSE	Yes	1203	Retriever - Labrador		3	Large	F	2009-10-01	FALSE
51.631	44.6334	51.7692	56.9781	0.4603	FALSE	FALSE	Yes	1204	German Shepherd / Alsatian		3	Large	M	2013-09-22	FALSE
9.5886	22.107	18.8684	35.8929	-2.3292	TRUE	FALSE	Yes	1205	Rottweiler		3	Large	F	2013-10-16	FALSE
53.7832	26.7578	40.9897	61.1971	0.1332	FALSE	FALSE	Yes	1206	Retriever - Labrador		3	Large	M	2014-06-19	FALSE
53.4872	36.1078	28.4105	53.0262	-0.4216	TRUE	FALSE	Yes	1207	Jack/Parson Russell Terrier		1	Small	M	2014-03-16	FALSE
53.4625	57.0796	51.7692	61.1971	0.5256	FALSE	FALSE	Yes	1208	German Shepherd / Alsatian		3	Large	M	2010-03-03	FALSE
46.7716	48.1139	41.9943	51.8251	-0.0789	TRUE	TRUE	Yes	1209	Spaniel - English Cocker		2	Medium	F	2003-06-04	FALSE
31.9827	41.9721	51.7692	61.1971	0.0429	FALSE	FALSE	No	1210	Irish Wolfhound		4	Extra Large	M	2009-07-06	FALSE
55.2015	49.0438	59.0854	49.8001	0.6108	FALSE	FALSE	Yes	1211	Irish Wolfhound		4	Extra Large	F	2014-09-09	FALSE
58.4932	57.0796	50.6494	46.097	0.605	FALSE	FALSE	Yes	1212	Spaniel - English Springer		2	Medium	F	2014-06-04	FALSE
50.8586	39.5121	39.1139	55.1801	0.1312	FALSE	FALSE	Yes	1213	Spaniel - English Springer		2	Medium	F	2014-02-14	FALSE
33.1931	33.6215	48.1582	35.3174	-0.0408	TRUE	FALSE	Yes	1214	Retriever - Labrador		3	Large	M	2014-05-22	FALSE
12.7818	26.2405	39.8514	41.3256	-0.7489	TRUE	FALSE	Yes	1215	Whippet		2	Medium	F	2012-01-14	FALSE
47.2341	17.7707	25.5453	57.217	-1.238	TRUE	TRUE	No	1216	Retriever - Labrador		3	Large	M	2003-09-24	FALSE
53.8149	45.5208	47.8924	51.0792	0.3661	FALSE	TRUE	No	1217	Jack/Parson Russell Terrier		1	Small	F	2000-05-20	FALSE
58.4932	57.0796	59.0854	61.1971	0.6874	FALSE	FALSE	Yes	1218	Mixed (Medium)		2	Medium	F	2013-07-17	FALSE
58.4932	57.0796	59.0854	61.1971	0.6874	FALSE	FALSE	Yes	1219	Spaniel - English Springer		2	Medium	M	2014-09-22	FALSE
34.4926	41.7924	59.0854	61.1971	0.1626	FALSE	FALSE	Yes	1220	German Shepherd / Alsatian		3	Large	F	2014-04-06	FALSE
54.0801	35.7931	59.0854	61.1971	0.5262	FALSE	FALSE	Yes	1221	Bearded Collie		3	Large	M	2008-04-14	FALSE
55.2517	57.0796	51.7692	61.1971	0.5597	FALSE	FALSE	Yes	1222	Mixed (Small)		1	Small	M	2010-03-22	FALSE
34.4556	26.879	27.3198	27.339	-1.5309	TRUE	TRUE	No	1223	Mixed (Medium)		2	Medium	M	2005-11-26	FALSE
34.3817	29.1598	27.1012	54.9483	-1.554	TRUE	TRUE	No	1224	West Highland White Terrier		1	Small	F	1999-10-13	FALSE
49.4785	50.8313	36.2183	50.5842	-0.2804	TRUE	TRUE	No	1225	Retriever - Labrador		3	Large	F	2002-06-13	FALSE
58.4932	57.0796	59.0854	49.8001	0.6874	FALSE	FALSE	Yes	1226	Spaniel - English Springer		2	Medium	M	2013-10-05	FALSE
0	57.0796	30.8624	0	-1.5346	TRUE	FALSE	Yes	1227	Bull Terrier - Staffordshire		2	Medium	F	2012-08-18	FALSE
43.4239	21.8366	24.6722	52.5338	-1.4627	TRUE	TRUE	Yes	1228	Bull Terrier - Staffordshire		2	Medium	F	2003-12-01	FALSE
0	57.0796	30.8624	0	-1.5346	TRUE	FALSE	Yes	1229	Bull Terrier - Staffordshire		2	Medium	F	2014-07-16	FALSE
14.8681	18.8166	22.7174	32.9745	-1.9159	TRUE	FALSE	Yes	1230	Bulldog - French		1	Small	F	2013-11-28	FALSE
14.8681	18.8166	22.7174	32.9745	-1.9159	TRUE	FALSE	Yes	1231	Mixed (Medium)		2	Medium	F	2014-08-29	FALSE
18.4008	18.8166	22.7174	32.9745	-1.8468	TRUE	FALSE	No	1232	Munsterlander (Large)		3	Large	M	2010-09-01	FALSE
16.648	18.8166	22.7174	32.9745	-1.8813	TRUE	FALSE	Yes	1233	Tibetan Terrier		2	Medium	F	2013-02-25	FALSE
14.8681	18.8166	22.7174	32.9745	-1.9159	TRUE	FALSE	Yes	1234	Retriever - Labrador		3	Large	M	2011-07-05	FALSE
31.949	29.7477	28.7496	34.9134	-1.485	TRUE	TRUE	No	1235	Mixed (Medium)		2	Medium	F	2002-07-01	FALSE
14.8681	18.8166	22.7174	32.9745	-1.9159	TRUE	FALSE	Yes	1236	Pug		1	Small	F	2014-09-17	FALSE
14.8681	18.8166	22.7174	32.9745	-1.9159	TRUE	FALSE	Yes	1237	Bull Terrier - Staffordshire		2	Medium	M	2009-11-20	FALSE
14.8681	18.8166	22.7174	32.9745	-1.9159	TRUE	FALSE	Yes	1238	German Spitz (Klein)		1	Small	M	2012-05-13	FALSE
31.949	29.7477	28.7496	34.9134	-1.485	TRUE	TRUE	No	1239	Cross Breed (Unknown X )/ Mongrel		4	Extra Large	M	2005-03-14	FALSE
0	12.3948	23.0154	24.3951	-2.311	TRUE	FALSE	Yes	1240	Bulldog - French		1	Small	M	2013-08-17	FALSE
9.5886	22.107	18.8684	35.8929	-2.3292	TRUE	FALSE	Yes	1241	Mixed (Medium)		2	Medium	F	2007-10-02	FALSE
9.5886	22.107	18.8684	35.8929	-2.3292	TRUE	FALSE	Yes	1242	Cross Breed (Unknown X )/ Mongrel		4	Extra Large	F	2013-03-13	FALSE
9.5886	22.107	18.8684	35.8929	-2.3292	TRUE	FALSE	Yes	1243	Labradoodle (X Labrador/Poodle)		3	Large	F	2011-04-13	FALSE
43.591	35.7798	37.2477	38.6453	-0.4325	TRUE	TRUE	No	1244	Cairn Terrier		1	Small	M	2005-11-29	FALSE
28.6671	32.3881	25.197	37.7173	-1.9264	TRUE	TRUE	No	1245	Spaniel - English Springer		2	Medium	M	2002-12-11	FALSE
56.6157	57.0796	59.0854	56.9781	0.6528	FALSE	FALSE	Yes	1246	Border Collie		2	Medium	F	2011-11-04	FALSE
52.9711	26.5681	59.0854	39.8365	0.4081	FALSE	FALSE	Yes	1247	Mixed (Small)		1	Small	F	2012-06-08	FALSE
58.4932	57.0796	59.0854	61.1971	0.6874	FALSE	FALSE	Yes	1248	Mixed (Medium)		2	Medium	F	2012-06-13	FALSE
54.1545	57.0796	59.0854	49.2421	0.6064	FALSE	FALSE	Yes	1249	Mixed (Large)		3	Large	M	2011-12-26	FALSE
57.1005	34.1909	51.7692	53.6039	0.5026	FALSE	FALSE	Yes	1250	Border Collie		2	Medium	F	2007-05-25	FALSE
44.6055	57.0796	51.7692	54.1857	0.3488	FALSE	FALSE	Yes	1251	Schnauzer (Miniature)		1	Small	M	2011-06-08	FALSE
58.4932	57.0796	59.0854	56.9781	0.6874	FALSE	FALSE	Yes	1252	Border Collie		2	Medium	F	2009-05-24	FALSE
39.8161	28.2241	28.704	37.1644	-1.213	TRUE	TRUE	No	1253	Retriever - Labrador		3	Large	M	2002-11-14	FALSE
58.4932	57.0796	59.0854	49.8001	0.6874	FALSE	FALSE	Yes	1254	Shih Tzu		1	Small	F	2014-02-14	FALSE
56.6157	57.0796	59.0854	53.6039	0.6528	FALSE	FALSE	Yes	1255	Beagle		2	Medium	M	2012-06-26	FALSE
18.1622	11.3309	22.2387	42.6373	-2.0483	TRUE	FALSE	Yes	1256	German Shepherd / Alsatian		3	Large	F	2011-09-24	FALSE
18.1622	11.3309	22.2387	42.6373	-2.0483	TRUE	FALSE	Yes	1257	Jack/Parson Russell Terrier		1	Small	M	2014-05-14	FALSE
45.1132	50.595	43.0669	46.6467	0.1828	FALSE	FALSE	Yes	1258	Jack/Parson Russell Terrier		1	Small	M	2014-04-05	FALSE
49.0198	57.0796	47.3945	61.1971	0.3708	FALSE	FALSE	Yes	1259	Scottish Terrier		2	Medium	M	2014-11-10	FALSE
37.9026	49.1249	42.2415	53.6039	0.006	FALSE	FALSE	Yes	1260	Chihuahua - Smooth Coat		1	Small	M	2010-06-06	FALSE
47.581	57.0796	59.0854	49.8001	0.477	FALSE	FALSE	Yes	1261	Retriever - Labrador		3	Large	F	2014-03-18	FALSE
58.4932	57.0796	37.0405	57.5887	0.2478	FALSE	FALSE	Yes	1262	Retriever - Labrador		3	Large	F	2013-11-19	FALSE
51.6795	34.1909	33.5766	61.1971	-0.1411	TRUE	FALSE	Yes	1263	Mixed (Medium)		2	Medium	M	2013-09-13	FALSE
44.3521	39.1805	30.7386	58.6366	-0.4221	TRUE	FALSE	No	1264	Retriever - Labrador		3	Large	M	2013-11-12	FALSE
58.4932	57.0796	59.0854	61.1971	0.6874	FALSE	FALSE	Yes	1265	Weimaraner		3	Large	F	2009-05-21	FALSE
40.1121	22.3634	46.6204	57.5887	-0.0664	TRUE	FALSE	Yes	1266	Border Terrier		1	Small	M	2012-04-10	FALSE
54.9012	57.0796	59.0854	56.9781	0.6206	FALSE	FALSE	Yes	1267	Mixed (Large)		3	Large	M	2008-03-01	FALSE
58.4932	57.0796	59.0854	61.1971	0.6874	FALSE	FALSE	Yes	1268	Jack/Parson Russell Terrier		1	Small	M	2011-04-20	FALSE
49.7061	48.1852	62.3168	62.0292	0.4204	FALSE	TRUE	Yes	1269	Retriever - Labrador		3	Large	F	2005-05-15	FALSE
43.1589	32.5902	51.7692	57.5887	0.2129	FALSE	FALSE	Yes	1270	Bulldog - French		1	Small	M	2014-09-23	FALSE
55.971	50.1117	54.2322	62.0292	0.5603	FALSE	TRUE	Yes	1271	Cross Breed (Unknown X )/ Mongrel		4	Extra Large	M	2005-06-01	FALSE
42.7551	37.3437	51.5832	32.3553	0.0467	FALSE	TRUE	Yes	1272	Dandie Dinmont Terrier		2	Medium	F	1998-09-28	FALSE
50.8364	54.7453	42.7313	55.2928	0.0976	FALSE	TRUE	No	1273	Spaniel - English Springer		2	Medium	F	2006-09-15	FALSE
57.9163	60.4527	62.3168	62.0292	0.7022	FALSE	TRUE	Yes	1274	Bull Terrier - Staffordshire		2	Medium	M	2006-05-09	FALSE
46.0168	57.0796	47.77	47.5792	0.3171	FALSE	FALSE	No	1275	Rottweiler		3	Large	M	2013-03-10	FALSE
45.3604	60.4527	28.3641	57.217	-1.0407	TRUE	TRUE	No	1276	Mixed (Medium)		2	Medium	M	1999-07-05	FALSE
54.8013	57.0796	59.0854	50.3603	0.6187	FALSE	FALSE	Yes	1277	Spaniel - English Cocker		2	Medium	F	2013-09-20	FALSE
23.0437	25.8881	28.395	50.5764	-1.1601	TRUE	FALSE	No	1278	Mixed (Small)		1	Small	M	2014-06-24	FALSE
58.4932	57.0796	59.0854	61.1971	0.6874	FALSE	FALSE	Yes	1279	Spaniel - English Cocker		2	Medium	M	2012-07-23	FALSE
45.3444	34.1909	51.7692	61.1971	0.2723	FALSE	FALSE	Yes	1280	Beagle		2	Medium	M	2011-11-03	FALSE
56.743	38.1993	59.0854	42.9751	0.5932	FALSE	FALSE	Yes	1281	Jack/Parson Russell Terrier		1	Small	F	2011-07-04	FALSE
58.4932	57.0796	59.0854	49.8001	0.6874	FALSE	FALSE	Yes	1282	Border Collie		2	Medium	M	2014-01-18	FALSE
58.4932	57.0796	59.0854	61.1971	0.6874	FALSE	FALSE	Yes	1283	Cockapoo / Cockerpoo / Spoodle (X Spaniel/Poodle)		2	Medium	M	2013-11-23	FALSE
55.2517	25.8124	51.7692	49.2421	0.3736	FALSE	FALSE	Yes	1284	Retriever - Labrador		3	Large	M	2014-06-18	FALSE
58.4932	34.1909	37.0405	61.1971	0.1561	FALSE	FALSE	Yes	1285	Bull Terrier - Staffordshire		2	Medium	M	2012-10-01	FALSE
35.9269	33.2854	59.0854	46.6467	0.1353	FALSE	FALSE	Yes	1286	Beagle		2	Medium	F	2014-10-01	FALSE
58.4932	34.1909	59.0854	61.1971	0.5957	FALSE	FALSE	Yes	1287	Retriever - Labrador		3	Large	F	2014-02-17	FALSE
57.0238	48.9634	37.0405	56.9781	0.205	FALSE	FALSE	Yes	1288	German Shepherd / Alsatian		3	Large	M	2014-11-01	FALSE
33.3948	50.595	43.6352	56.9781	-0.0478	TRUE	FALSE	Yes	1289	Bull Terrier - Staffordshire		2	Medium	M	2011-08-27	FALSE
58.4932	57.0796	59.0854	61.1971	0.6874	FALSE	FALSE	Yes	1290	Cross Breed (Unknown X )/ Mongrel		4	Extra Large	M	2009-11-01	FALSE
35.0079	32.8644	51.7692	36.0692	0.0445	FALSE	FALSE	Yes	1291	Cockapoo / Cockerpoo / Spoodle (X Spaniel/Poodle)		2	Medium	M	2007-06-11	FALSE
57.3182	37.0959	45.4493	35.6569	0.415	FALSE	TRUE	No	1292	Patterdale Terrier		1	Small	F	2006-09-03	FALSE
47.6976	44.343	50.2929	48.9454	0.2031	FALSE	TRUE	Yes	1293	West Highland White Terrier		1	Small	F	2008-07-31	FALSE
55.6196	54.0693	56.0784	48.9454	0.5721	FALSE	TRUE	Yes	1294	Spaniel - English Springer		2	Medium	M	2004-04-12	FALSE
56.6157	49.6232	59.0854	61.1971	0.6388	FALSE	FALSE	Yes	1295	Lhasa Apso		1	Small	M	2012-07-31	FALSE
30.5459	20.1409	23.2657	27.1151	-1.5217	TRUE	FALSE	No	1296	Spaniel - English Cocker		2	Medium	M	2013-12-11	FALSE
49.3759	57.0796	47.4562	51.3141	0.3791	FALSE	FALSE	Yes	1297	German Shepherd / Alsatian		3	Large	F	2012-05-17	FALSE
53.0201	57.0796	59.0854	39.8365	0.5846	FALSE	FALSE	Yes	1298	Cross Breed (Unknown X )/ Mongrel		4	Extra Large	M	2010-10-17	FALSE
46.2493	49.6232	59.0854	61.1971	0.436	FALSE	FALSE	Yes	1299	Whippet		2	Medium	M	2013-01-23	FALSE
54.1545	57.0796	38.9282	47.0702	0.2423	FALSE	FALSE	Yes	1300	Whippet		2	Medium	M	2013-01-23	FALSE
54.1545	57.0796	59.0854	61.1971	0.6064	FALSE	FALSE	Yes	1301	Italian Greyhound		1	Small	M	2013-07-21	FALSE
1.2382	18.207	21.9715	42.257	-2.2404	TRUE	FALSE	No	1302	Husky - Alaskan		3	Large	F	2012-12-08	FALSE
54.4277	57.0796	37.0405	61.1971	0.172	FALSE	FALSE	Yes	1303	Beagle		2	Medium	M	2010-05-03	FALSE
58.4932	57.0796	59.0854	61.1971	0.6874	FALSE	FALSE	Yes	1304	Irish Terrier		2	Medium	M	2011-09-03	FALSE
26.8435	25.0703	47.3945	24.8247	-0.2885	TRUE	FALSE	No	1305	Mixed (Medium)		2	Medium	F	2007-07-12	FALSE
48.8302	57.0796	51.7692	61.1971	0.4346	FALSE	FALSE	Yes	1306	Spaniel - English Cocker		2	Medium	M	2012-08-18	FALSE
54.4525	57.0796	59.0854	49.8001	0.6121	FALSE	FALSE	Yes	1307	Cockapoo / Cockerpoo / Spoodle (X Spaniel/Poodle)		2	Medium	M	2014-05-09	FALSE
33.1707	45.09	47.3945	38.1619	0.0136	FALSE	FALSE	Yes	1308	Retriever - Labrador		3	Large	M	2008-02-10	FALSE
58.4932	45.09	20.2394	53.8272	-0.9926	TRUE	FALSE	No	1309	Retriever - Labrador		3	Large	M	2007-12-10	FALSE
32.0499	21.3404	24.5883	35.8929	-1.3507	TRUE	FALSE	No	1310	Malamute - Alaskan		4	Extra Large	M	2012-12-09	FALSE
27.373	30.6207	30.4886	48.2528	-1.4804	TRUE	TRUE	No	1311	Border Terrier		1	Small	M	2004-12-10	FALSE
50.5942	57.0796	59.0854	38.1619	0.5372	FALSE	FALSE	Yes	1312	Border Collie		2	Medium	M	2011-03-19	FALSE
54.9012	37.0046	59.0854	61.1971	0.5507	FALSE	FALSE	Yes	1313	Jack/Parson Russell Terrier		1	Small	F	2008-12-15	FALSE
18.0188	34.7575	32.502	25.9845	-0.8921	TRUE	FALSE	Yes	1314	Spaniel - English Cocker		2	Medium	F	2014-09-18	FALSE
44.4406	45.2747	38.3337	24.3743	-0.3398	TRUE	TRUE	No	1315	Pomeranian		1	Small	M	2006-07-15	FALSE
38.6577	25.1624	28.0164	40.2703	-1.3175	TRUE	TRUE	Yes	1316	West Highland White Terrier		1	Small	M	2006-04-02	FALSE
38.8706	39.5121	33.4512	52.2763	-0.3718	TRUE	FALSE	Yes	1317	King Charles Spaniel - Cavalier		1	Small	M	2009-05-02	FALSE
58.4932	57.0796	59.0854	61.1971	0.6874	FALSE	FALSE	Yes	1318	Basset Griffon Vendeen (Petit)		2	Medium	F	2010-11-17	FALSE
31.949	30.4043	29.1514	28.4467	-1.4491	TRUE	TRUE	Yes	1319	Border Terrier		1	Small	F	1998-12-12	FALSE
54.9012	57.0796	59.0854	49.8001	0.6206	FALSE	FALSE	Yes	1320	Retriever - Labrador		3	Large	M	2014-03-30	FALSE
57.0749	45.3248	37.0405	53.6039	0.1946	FALSE	FALSE	Yes	1321	Pomeranian		1	Small	F	2012-10-12	FALSE
53.7703	40.837	40.6816	54.7338	0.1132	FALSE	TRUE	Yes	1322	Retriever - Labrador		3	Large	F	2006-09-24	FALSE
55.6654	51.0198	62.3168	54.7338	0.6281	FALSE	TRUE	Yes	1323	Retriever - Labrador		3	Large	F	2006-09-24	FALSE
58.4932	57.0796	59.0854	61.1971	0.6874	FALSE	FALSE	Yes	1324	German Shepherd / Alsatian		3	Large	F	2014-10-03	FALSE
49.1147	50.595	51.7692	56.9781	0.4287	FALSE	FALSE	Yes	1325	West Highland White Terrier		1	Small	F	2014-07-31	FALSE
56.6157	57.0796	59.0854	61.1971	0.6528	FALSE	FALSE	Yes	1326	Spaniel - English Springer		2	Medium	M	2011-08-01	FALSE
58.4932	57.0796	59.0854	61.1971	0.6874	FALSE	FALSE	Yes	1327	Cross Breed (Unknown X )/ Mongrel		4	Extra Large	F	2008-02-24	FALSE
59.0676	60.4527	62.3168	62.0292	0.739	FALSE	TRUE	Yes	1328	Retriever - Labrador		3	Large	F	2006-09-24	FALSE
57.0238	49.6232	59.0854	56.9781	0.6464	FALSE	FALSE	Yes	1329	King Charles Spaniel - Cavalier		1	Small	F	2014-09-26	FALSE
53.7832	57.0796	33.5557	61.1971	-0.0098	TRUE	FALSE	Yes	1330	Spaniel - English Cocker		2	Medium	F	2012-03-18	FALSE
28.5375	29.1508	21.7023	50.5842	-2.2752	TRUE	TRUE	No	1331	Setter - Irish		3	Large	M	2005-07-07	FALSE
58.4932	33.891	59.0854	61.1971	0.5932	FALSE	FALSE	Yes	1332	Border Terrier		1	Small	M	2014-08-18	FALSE
58.4932	57.0796	59.0854	61.1971	0.6874	FALSE	FALSE	Yes	1333	Spaniel - English Cocker		2	Medium	F	2013-08-28	FALSE
31.4218	30.6375	37.5296	34.3348	-0.4052	TRUE	FALSE	Yes	1334	West Highland White Terrier		1	Small	M	2008-06-01	FALSE
48.9724	41.9721	51.7692	61.1971	0.3963	FALSE	FALSE	Yes	1335	Spaniel - English Cocker		2	Medium	M	2010-03-23	FALSE
55.5782	57.0796	59.0854	49.2421	0.6334	FALSE	FALSE	Yes	1336	Shih Tzu		1	Small	F	2009-03-19	FALSE
45.4999	37.9687	32.945	48.2528	-0.6519	TRUE	TRUE	No	1337	Retriever - Nova Scotia Duck Tolling		2	Medium	M	2006-02-15	FALSE
19.2828	29.3484	34.4102	45.7781	-1.4037	TRUE	TRUE	Yes	1338	Shih Tzu		1	Small	F	2006-07-15	FALSE
58.4932	57.0796	38.9282	47.0702	0.3233	FALSE	FALSE	Yes	1339	Shih Tzu		1	Small	M	2014-04-15	FALSE
26.571	32.5224	47.3945	46.6467	-0.204	TRUE	FALSE	Yes	1340	Bedlington Terrier		2	Medium	F	2014-07-15	FALSE
31.7653	36.4036	29.6409	48.2528	-1.4121	TRUE	TRUE	No	1341	Lurcher		3	Large	F	2002-04-14	FALSE
43.1132	39.4748	59.0854	49.2421	0.3314	FALSE	FALSE	Yes	1342	Bull Terrier - Staffordshire		2	Medium	F	2012-03-21	FALSE
41.722	57.0796	35.4292	36.4647	-0.1562	TRUE	FALSE	Yes	1343	Mixed (Medium)		2	Medium	M	2014-02-22	FALSE
52.9466	25.2165	41.4679	51.3141	0.1102	FALSE	FALSE	No	1344	Retriever - Labrador		3	Large	M	2011-12-02	FALSE
58.4932	40.7651	59.0854	56.9781	0.6403	FALSE	FALSE	Yes	1345	Spaniel - English Cocker		2	Medium	M	2014-07-11	FALSE
45.0439	57.0796	51.7692	57.5887	0.3578	FALSE	FALSE	No	1346	Spaniel - English Cocker		2	Medium	M	2014-08-31	FALSE
30.0402	31.34	21.858	40.6422	-2.2118	TRUE	TRUE	No	1347	Retriever - Labrador		3	Large	F	2005-06-18	FALSE
53.3887	48.9634	59.0854	53.0262	0.576	FALSE	FALSE	Yes	1348	Spaniel - English Cocker		2	Medium	F	2009-09-21	FALSE
58.4932	57.0796	59.0854	61.1971	0.6874	FALSE	FALSE	Yes	1349	Dachshund (Standard)		2	Medium	F	2014-09-13	FALSE
58.4932	57.0796	59.0854	61.1971	0.6874	FALSE	FALSE	Yes	1350	Spaniel - English Cocker		2	Medium	M	2011-12-05	FALSE
57.0238	57.0796	59.0854	53.0262	0.6604	FALSE	FALSE	Yes	1351	Mixed (Medium)		2	Medium	M	2009-05-12	FALSE
54.9012	57.0796	59.0854	61.1971	0.6206	FALSE	FALSE	Yes	1352	Spaniel - English Cocker		2	Medium	M	2012-02-09	FALSE
38.8931	21.9797	37.1746	37.599	-0.3824	TRUE	FALSE	Yes	1353	Jack/Parson Russell Terrier		1	Small	F	2008-05-01	FALSE
51.3649	34.1909	59.0854	61.1971	0.4607	FALSE	FALSE	Yes	1354	Australian Shepherd		2	Medium	M	2010-07-10	FALSE
54.0381	60.4527	40.2431	59.5692	0.1018	FALSE	TRUE	No	1355	Retriever - Labrador		3	Large	F	2008-03-03	FALSE
36.3539	32.2046	26.3764	34.9134	-1.5537	TRUE	TRUE	No	1356	Cross Breed (Unknown X )/ Mongrel		4	Extra Large	M	2003-02-01	FALSE
33.1931	26.7419	43.9067	48.1319	-0.2067	TRUE	FALSE	No	1357	Setter - Irish Red and White		3	Large	F	2011-05-24	FALSE
48.0511	27.8044	29.2517	57.5887	-0.5508	TRUE	FALSE	No	1358	Retriever - Labrador		3	Large	F	2014-04-23	FALSE
55.0262	34.1909	38.9282	40.2631	0.1672	FALSE	FALSE	Yes	1359	Border Collie		2	Medium	F	2009-08-07	FALSE
54.9012	57.0796	59.0854	61.1971	0.6206	FALSE	FALSE	Yes	1360	Goldendoodle (X Golden Retriever/Poodle)		3	Large	M	2011-02-01	FALSE
16.8414	23.4044	29.6287	40.6037	-1.234	TRUE	FALSE	No	1361	Saluki		3	Large	M	2014-02-12	FALSE
58.4932	57.0796	59.0854	53.0262	0.6874	FALSE	FALSE	Yes	1362	Greyhound		3	Large	M	2014-05-09	FALSE
51.0512	34.0902	51.7692	57.5887	0.3861	FALSE	FALSE	Yes	1363	Retriever - Labrador		3	Large	M	2014-10-02	FALSE
55.2517	57.0796	31.7366	54.5909	-0.0872	TRUE	FALSE	No	1364	Jack/Parson Russell Terrier		1	Small	M	2007-09-01	FALSE
43.4108	57.0796	59.0854	61.1971	0.3918	FALSE	FALSE	Yes	1365	Japanese Akita Inu		3	Large	M	2012-03-17	FALSE
54.9012	57.0796	59.0854	61.1971	0.6206	FALSE	FALSE	Yes	1366	Border Collie		2	Medium	M	2007-05-20	FALSE
56.6157	57.0796	59.0854	56.9781	0.6528	FALSE	FALSE	Yes	1367	Weimaraner		3	Large	F	2014-08-21	FALSE
46.0633	50.595	41.2818	47.5792	0.1507	FALSE	FALSE	Yes	1368	Patterdale Terrier		1	Small	F	2014-08-20	FALSE
38.7129	57.0796	33.7243	40.2631	-0.3062	TRUE	FALSE	Yes	1369	Jack/Parson Russell Terrier		1	Small	F	2009-06-07	FALSE
37.7677	32.4774	47.77	48.1319	0.0384	FALSE	FALSE	Yes	1370	Retriever - Labrador		3	Large	M	2007-04-17	FALSE
33.3724	30.7175	43.6352	61.1971	-0.1616	TRUE	FALSE	Yes	1371	Retriever - Labrador		3	Large	M	2010-09-18	FALSE
6.9714	29.9955	32.3438	50.914	-1.8128	TRUE	TRUE	No	1372	West Highland White Terrier		1	Small	M	2000-04-15	FALSE
58.4932	57.0796	40.2536	51.3141	0.3703	FALSE	FALSE	No	1373	Retriever - Labrador		3	Large	M	2008-08-27	FALSE
48.0511	45.09	59.0854	61.1971	0.4585	FALSE	FALSE	Yes	1374	Beagle		2	Medium	M	2010-11-28	FALSE
22.4187	23.0832	30.4416	56.1884	-1.0724	TRUE	FALSE	No	1375	West Highland White Terrier		1	Small	M	2012-08-05	FALSE
41.3811	23.8124	59.0854	49.8001	0.1336	FALSE	FALSE	Yes	1376	Mixed (Large)		3	Large	M	2013-08-02	FALSE
31.2576	32.1438	26.2799	39.1896	-1.7378	TRUE	TRUE	No	1377	Lurcher		3	Large	M	2004-05-10	FALSE
51.3407	57.0796	51.7692	53.6039	0.4843	FALSE	FALSE	Yes	1378	Akita - American		3	Large	M	2010-10-15	FALSE
44.2141	49.9674	51.7692	49.8001	0.3277	FALSE	FALSE	No	1379	Bearded Collie		3	Large	M	2013-02-02	FALSE
57.0238	34.1909	59.0854	61.1971	0.5687	FALSE	FALSE	Yes	1380	Border Terrier		1	Small	F	2014-10-14	FALSE
55.2517	49.1249	42.4427	36.2891	0.3624	FALSE	FALSE	Yes	1381	Chinese Crested		1	Small	M	2014-09-03	FALSE
54.8621	60.4527	55.564	62.0292	0.5404	FALSE	TRUE	Yes	1382	Jack/Parson Russell Terrier		1	Small	F	2006-05-15	FALSE
58.1541	60.4527	62.3168	62.0292	0.7099	FALSE	TRUE	Yes	1383	Border Collie		2	Medium	F	2005-03-05	FALSE
37.7043	39.0745	33.2181	54.0087	-0.9156	TRUE	TRUE	No	1384	Mixed (Medium)		2	Medium	M	2002-02-14	FALSE
52.0192	49.6232	59.0854	61.1971	0.5512	FALSE	FALSE	Yes	1385	Spaniel - English Cocker		2	Medium	F	2014-08-19	FALSE
57.1005	57.0796	51.7692	54.1857	0.5943	FALSE	FALSE	Yes	1386	Border Collie		2	Medium	M	2011-12-19	FALSE
15.5787	46.4416	31.9435	16.6383	-0.9094	TRUE	FALSE	Yes	1387	Chinese Shar Pei		3	Large	M	2014-10-10	FALSE
57.0238	57.0796	59.0854	57.5887	0.6604	FALSE	FALSE	Yes	1388	Bull Terrier - Staffordshire		2	Medium	M	2014-09-29	FALSE
58.4932	57.0796	59.0854	38.1619	0.6874	FALSE	FALSE	Yes	1389	Spaniel - English Cocker		2	Medium	M	2014-10-10	FALSE
58.4932	26.5681	59.0854	61.1971	0.5118	FALSE	FALSE	Yes	1390	German Shepherd / Alsatian		3	Large	M	2012-03-31	FALSE
24.0117	32.3432	44.5171	26.6559	-0.3195	TRUE	FALSE	Yes	1391	Spaniel - English Cocker		2	Medium	M	2011-02-19	FALSE
55.7293	57.0796	47.3945	56.9781	0.5011	FALSE	FALSE	Yes	1392	Husky - Siberian		3	Large	F	2014-10-17	FALSE
43.7776	32.6355	46.7945	61.1971	0.1471	FALSE	FALSE	Yes	1393	Shih Tzu		1	Small	F	2013-07-13	FALSE
58.4932	57.0796	59.0854	56.9781	0.6874	FALSE	FALSE	Yes	1394	Border Collie		2	Medium	M	2013-03-29	FALSE
46.0168	48.9634	47.77	58.6366	0.3014	FALSE	FALSE	Yes	1395	Goldendoodle (X Golden Retriever/Poodle)		3	Large	M	2014-06-06	FALSE
44.0302	57.0796	51.7692	57.5887	0.337	FALSE	FALSE	Yes	1396	King Charles Spaniel (Standard)		1	Small	M	2012-03-29	FALSE
44.4127	47.9378	41.7015	52.5338	-0.1777	TRUE	TRUE	Yes	1397	Yorkshire Terrier		1	Small	M	2006-05-05	FALSE
52.4331	32.6355	51.7692	38.1619	0.4	FALSE	FALSE	Yes	1398	Pug		1	Small	F	2014-05-28	FALSE
58.4932	57.0796	59.0854	61.1971	0.6874	FALSE	FALSE	Yes	1399	Pug		1	Small	F	2014-08-04	FALSE
51.3649	57.0796	59.0854	56.9781	0.5524	FALSE	FALSE	Yes	1400	Bulldog - British		2	Medium	M	2014-08-24	FALSE
44.4903	34.3432	33.142	54.5909	-0.3083	TRUE	FALSE	Yes	1401	Mixed (Medium)		2	Medium	F	2008-05-01	FALSE
13.6067	17.0158	22.7174	32.9745	-1.9749	TRUE	FALSE	Yes	1402	Border Collie		2	Medium	M	2012-12-30	FALSE
14.8681	18.8166	22.7174	32.9745	-1.9159	TRUE	FALSE	No	1403	Boxer		3	Large	M	2014-06-03	FALSE
14.8681	18.8166	22.7174	32.9745	-1.9159	TRUE	FALSE	Yes	1404	Chihuahua - Smooth Coat		1	Small	F	2012-01-07	FALSE
47.7689	23.4719	25.6476	6.6556	-0.8969	TRUE	FALSE	No	1405	German Shepherd / Alsatian		3	Large	F	2011-02-28	FALSE
25.911	35.0227	51.7692	61.1971	-0.1282	TRUE	FALSE	Yes	1406	Husky - Siberian		3	Large	F	2014-11-03	FALSE
42.4052	32.7724	26.5261	51.3141	-0.8177	TRUE	FALSE	No	1407	Newfoundland		4	Extra Large	F	2009-12-03	FALSE
49.3521	36.1078	59.0854	46.6467	0.4362	FALSE	FALSE	Yes	1408	St Bernard		4	Extra Large	M	2012-11-20	FALSE
51.6795	57.0796	34.5971	49.285	0.0044	FALSE	FALSE	Yes	1409	Patterdale Terrier		1	Small	M	2014-05-03	FALSE
52.0678	57.0796	51.7692	53.6039	0.4986	FALSE	FALSE	Yes	1410	Jack/Parson Russell Terrier		1	Small	M	2009-11-12	FALSE
58.4932	57.0796	50.3262	53.0262	0.6004	FALSE	FALSE	Yes	1411	Border Collie		2	Medium	F	2010-11-08	FALSE
58.4932	57.0796	59.0854	61.1971	0.6874	FALSE	FALSE	Yes	1412	Retriever - Labrador		3	Large	M	2014-10-21	FALSE
43.0903	39.1079	46.6204	57.5887	0.1788	FALSE	FALSE	Yes	1413	Retriever - Labrador		3	Large	M	2014-05-26	FALSE
38.3301	57.0796	51.7692	56.9781	0.2181	FALSE	FALSE	Yes	1414	Shih Tzu		1	Small	F	2012-06-19	FALSE
42.0633	32.5224	44.2315	61.1971	0.0544	FALSE	FALSE	No	1415	Mixed (Large)		3	Large	M	2010-01-11	FALSE
58.4932	57.0796	59.0854	61.1971	0.6874	FALSE	FALSE	Yes	1416	Mixed (Medium)		2	Medium	M	2014-03-06	FALSE
58.4932	57.0796	59.0854	61.1971	0.6874	FALSE	FALSE	Yes	1417	Other (Small)		1	Small	F	2011-11-08	FALSE
58.4932	57.0796	37.0405	61.1971	0.2478	FALSE	FALSE	Yes	1418	Chihuahua - Smooth Coat		1	Small	F	2014-06-27	FALSE
16.1875	22.9243	24.2487	35.8929	-1.6793	TRUE	FALSE	No	1419	King Charles Spaniel - Cavalier		1	Small	M	2007-11-12	FALSE
58.4932	57.0796	43.68	58.6366	0.471	FALSE	FALSE	Yes	1420	Border Collie		2	Medium	F	2012-10-18	FALSE
44.6913	50.8313	47.8924	62.0292	0.0388	FALSE	TRUE	No	1421	Pug		1	Small	F	2005-02-21	FALSE
58.4932	57.0796	59.0854	61.1971	0.6874	FALSE	FALSE	Yes	1422	Japanese Shiba Inu		2	Medium	M	2013-12-09	FALSE
58.4932	57.0796	59.0854	61.1971	0.6874	FALSE	FALSE	Yes	1423	Japanese Shiba Inu		2	Medium	F	2014-08-27	FALSE
18.482	39.4272	28.3303	45.7781	-1.9172	TRUE	TRUE	No	1424	Bull Terrier - Staffordshire		2	Medium	F	2001-02-01	FALSE
53.7585	57.0796	47.3945	61.1971	0.4637	FALSE	FALSE	Yes	1425	Lhasa Apso		1	Small	M	2014-11-03	FALSE
49.7092	57.0796	51.7692	56.9781	0.4521	FALSE	FALSE	Yes	1426	Cockapoo / Cockerpoo / Spoodle (X Spaniel/Poodle)		2	Medium	F	2014-04-18	FALSE
47.1826	57.0796	59.0854	61.1971	0.469	FALSE	FALSE	Yes	1427	Bull Terrier - Staffordshire		2	Medium	F	2014-09-19	FALSE
28.4285	32.9569	33.2238	42.8063	-0.6533	TRUE	FALSE	No	1428	Rottweiler		3	Large	F	2011-04-03	FALSE
55.5782	45.3248	45.0591	56.9781	0.4231	FALSE	FALSE	Yes	1429	Tibetan Spaniel		1	Small	M	2013-12-30	FALSE
58.4932	57.0796	59.0854	56.9781	0.6874	FALSE	FALSE	Yes	1430	Border Collie		2	Medium	M	2010-02-18	FALSE
30.1505	38.1589	36.6655	56.2482	-0.941	TRUE	TRUE	No	1431	West Highland White Terrier		1	Small	M	1997-12-22	FALSE
36.8916	39.5121	36.6199	58.6366	-0.2567	TRUE	FALSE	Yes	1432	Spaniel - English Cocker		2	Medium	M	2009-09-12	FALSE
54.1545	48.9634	59.0854	56.9781	0.5907	FALSE	FALSE	Yes	1433	Husky - Siberian		3	Large	M	2014-10-24	FALSE
58.4932	34.1909	59.0854	61.1971	0.5957	FALSE	FALSE	Yes	1434	Boxer		3	Large	F	2010-01-04	FALSE
58.4932	57.0796	59.0854	61.1971	0.6874	FALSE	FALSE	Yes	1435	Bichon Frise		1	Small	F	2013-10-25	FALSE
37.79	35.4346	27.9384	42.2434	-1.3559	TRUE	TRUE	No	1436	Mixed (Small)		1	Small	F	2002-10-19	FALSE
59.0676	60.4527	62.3168	62.0292	0.739	FALSE	TRUE	Yes	1437	West Highland White Terrier		1	Small	F	2007-02-08	FALSE
34.4478	32.3432	47.3945	50.3603	-0.0399	TRUE	FALSE	Yes	1438	Chinese Shar Pei		3	Large	F	2014-10-14	FALSE
49.9	35.1302	47.77	47.5792	0.3113	FALSE	FALSE	Yes	1439	Yorkshire Terrier		1	Small	M	2014-03-28	FALSE
58.4932	57.0796	59.0854	56.9781	0.6874	FALSE	FALSE	Yes	1440	German Pointer- Shorthaired		3	Large	M	2014-03-08	FALSE
38.6678	57.0796	44.5171	58.6366	0.097	FALSE	FALSE	Yes	1441	Maltese		1	Small	M	2015-01-05	FALSE
58.4932	57.0796	59.0854	61.1971	0.6874	FALSE	FALSE	Yes	1442	German Pointer- Shorthaired		3	Large	M	2014-03-11	FALSE
47.7924	57.0796	59.0854	61.1971	0.4813	FALSE	FALSE	Yes	1443	Retriever - Labrador		3	Large	M	2013-11-02	FALSE
56.6411	57.0796	37.0405	56.9781	0.2136	FALSE	FALSE	Yes	1444	Mixed (Small)		1	Small	F	2014-10-10	FALSE
49.1384	57.0796	37.2286	43.3971	0.0767	FALSE	FALSE	Yes	1445	Mixed (Small)		1	Small	M	2011-08-23	FALSE
31.332	29.5762	23.518	51.8816	-1.3417	TRUE	FALSE	No	1446	Retriever - Labrador		3	Large	F	2011-02-26	FALSE
39.0058	31.9475	43.9067	47.5792	-0.0231	TRUE	FALSE	Yes	1447	Other (Medium)		2	Medium	M	2009-07-14	FALSE
54.1545	40.7651	59.0854	61.1971	0.5593	FALSE	FALSE	Yes	1448	Lurcher		3	Large	F	2014-11-12	FALSE
58.4932	57.0796	59.0854	56.9781	0.6874	FALSE	FALSE	Yes	1449	Lurcher		3	Large	F	2014-07-26	FALSE
58.4932	57.0796	59.0854	61.1971	0.6874	FALSE	FALSE	Yes	1450	Schnauzer (Miniature)		1	Small	M	2014-07-01	FALSE
52.4819	57.0796	59.0854	56.9781	0.5742	FALSE	FALSE	Yes	1451	Other (Medium)		2	Medium	F	2010-05-07	FALSE
55.5782	33.891	59.0854	38.1619	0.5391	FALSE	FALSE	Yes	1452	Pug		1	Small	F	2014-06-02	FALSE
51.8249	48.9634	51.7692	61.1971	0.4781	FALSE	FALSE	Yes	1453	Retriever - Golden		3	Large	M	2014-02-12	FALSE
58.4932	57.0796	59.0854	53.0262	0.6874	FALSE	FALSE	Yes	1454	Yorkshire Terrier		1	Small	F	2010-11-23	FALSE
57.0749	41.7036	59.0854	61.1971	0.6189	FALSE	FALSE	Yes	1455	Mixed (Medium)		2	Medium	M	2014-02-28	FALSE
31.949	34.1127	28.7496	34.9134	-1.485	TRUE	TRUE	Yes	1456	Spaniel - English Springer		2	Medium	M	2003-09-25	FALSE
56.2601	34.1909	59.0854	61.1971	0.5545	FALSE	FALSE	Yes	1457	Akita - American		3	Large	M	2013-04-05	FALSE
28.5414	37.3805	44.2315	61.1971	-0.1909	TRUE	FALSE	No	1458	Pug		1	Small	M	2012-01-06	FALSE
45.3676	57.0796	47.77	51.8816	0.3038	FALSE	FALSE	Yes	1459	Cockapoo / Cockerpoo / Spoodle (X Spaniel/Poodle)		2	Medium	M	2014-11-08	FALSE
10.321	29.3935	21.536	34.3392	-2.7519	TRUE	TRUE	No	1460	Spaniel - English Cocker		2	Medium	F	2004-12-07	FALSE
47.957	26.5052	43.68	58.6366	0.0918	FALSE	FALSE	Yes	1461	Cockapoo / Cockerpoo / Spoodle (X Spaniel/Poodle)		2	Medium	M	2014-10-27	FALSE
56.5403	60.4527	62.3168	51.0792	0.6572	FALSE	TRUE	Yes	1462	Norfolk Terrier		1	Small	M	2004-11-01	FALSE
53.5858	57.0796	51.7692	46.6467	0.5279	FALSE	FALSE	Yes	1463	Border Collie		2	Medium	F	2009-05-07	FALSE
0	20.2479	27.3955	46.4775	-1.9376	TRUE	FALSE	Yes	1464	Schnauzer (Standard)		2	Medium	M	2012-09-18	FALSE
46.7716	42.2073	51.5262	41.5063	0.193	FALSE	TRUE	Yes	1465	Border Terrier		1	Small	F	2008-08-27	FALSE
52.7751	57.0796	59.0854	46.6467	0.5798	FALSE	FALSE	Yes	1466	King Charles Spaniel - Cavalier		1	Small	M	2013-10-18	FALSE
58.4932	57.0796	59.0854	61.1971	0.6874	FALSE	FALSE	Yes	1467	Retriever - Labrador		3	Large	F	2013-03-13	FALSE
49.9716	28.881	59.0854	42.9751	0.379	FALSE	FALSE	Yes	1468	Bichon Frise		1	Small	M	2011-07-25	FALSE
57.0238	57.0796	37.0405	49.2421	0.2208	FALSE	FALSE	Yes	1469	Retriever - Golden		3	Large	M	2013-12-25	FALSE
44.8822	33.3807	36.4399	29.9287	-0.1427	TRUE	FALSE	Yes	1470	Lhasa Apso		1	Small	M	2014-09-25	FALSE
41.5174	44.6334	47.3945	61.1971	0.1876	FALSE	FALSE	Yes	1471	Other (Large)		3	Large	M	2013-05-24	FALSE
54.1545	45.09	59.0854	61.1971	0.5784	FALSE	FALSE	Yes	1472	Cross Breed (Unknown X )/ Mongrel		4	Extra Large	M	2014-07-05	FALSE
57.0238	57.0796	59.0854	39.8365	0.6604	FALSE	FALSE	Yes	1473	Cockapoo / Cockerpoo / Spoodle (X Spaniel/Poodle)		2	Medium	F	2013-08-26	FALSE
8.0562	60.4527	36.2673	0	-1.5184	TRUE	TRUE	Yes	1474	Mixed (Medium)		2	Medium	F	2005-09-30	FALSE
38.0376	49.6232	59.0854	57.5887	0.2655	FALSE	FALSE	Yes	1475	Jack/Parson Russell Terrier		1	Small	F	2011-07-17	FALSE
58.4932	57.0796	49.4087	61.1971	0.5866	FALSE	FALSE	Yes	1476	Retriever - Labrador		3	Large	F	2010-05-27	FALSE
46.2958	60.4527	48.8704	59.5692	0.1212	FALSE	TRUE	Yes	1477	Border Terrier		1	Small	M	2006-08-19	FALSE
51.5143	55.249	55.564	62.0292	0.4243	FALSE	TRUE	Yes	1478	German Shepherd / Alsatian		3	Large	M	2007-01-23	FALSE
13.5569	25.7369	26.441	51.3141	-1.5015	TRUE	FALSE	No	1479	Retriever - Golden		3	Large	F	2010-01-24	FALSE
57.1005	57.0796	51.7692	61.1971	0.5943	FALSE	FALSE	Yes	1480	West Highland White Terrier		1	Small	F	2010-11-15	FALSE
46.2726	49.9674	36.9341	47.5792	-0.0068	TRUE	FALSE	No	1481	Border Collie		2	Medium	M	2008-05-02	FALSE
58.4932	57.0796	37.0405	53.0262	0.2478	FALSE	FALSE	Yes	1482	Shetland / Sheltie Sheepdog		2	Medium	M	2013-04-08	FALSE
39.5473	30.2046	18.4246	51.532	-1.6524	TRUE	FALSE	No	1483	Retriever - Labrador		3	Large	M	2010-11-09	FALSE
58.4932	57.0796	59.0854	61.1971	0.6874	FALSE	FALSE	Yes	1484	Bull Terrier - Staffordshire		2	Medium	M	2012-01-09	FALSE
58.4932	57.0796	59.0854	56.9781	0.6874	FALSE	FALSE	Yes	1485	Spaniel - English Springer		2	Medium	M	2015-01-09	FALSE
43.4337	39.4748	41.2818	55.1801	0.0541	FALSE	FALSE	No	1486	Yorkshire Terrier		1	Small	M	2009-01-26	FALSE
53.8327	57.0796	51.7692	49.8001	0.5327	FALSE	FALSE	Yes	1487	Spaniel - English Cocker		2	Medium	M	2014-10-01	FALSE
16.3807	29.1867	23.2985	16.8829	-2.4506	TRUE	TRUE	No	1488	West Highland White Terrier		1	Small	M	2000-06-30	FALSE
22.4187	24.8241	33.5976	51.8816	-0.8552	TRUE	FALSE	Yes	1489	Mixed (Medium)		2	Medium	F	2010-05-17	FALSE
43.2047	36.9429	51.7692	61.1971	0.2496	FALSE	FALSE	Yes	1490	Pointer - English		3	Large	M	2008-03-30	FALSE
51.2683	57.0796	59.0854	61.1971	0.5505	FALSE	FALSE	Yes	1491	King Charles Spaniel - Cavalier		1	Small	F	2013-05-14	FALSE
50.0911	45.3248	59.0854	56.9781	0.5001	FALSE	FALSE	Yes	1492	Retriever - Golden		3	Large	F	2013-11-19	FALSE
33.0363	30.3411	51.7692	61.1971	-0.0228	TRUE	FALSE	Yes	1493	Mixed (Medium)		2	Medium	F	2010-07-01	FALSE
51.0994	45.2657	26.8409	52.8492	-0.5392	TRUE	FALSE	Yes	1494	Retriever - Labrador		3	Large	F	2013-08-23	FALSE
34.4702	35.3751	51.7692	42.4261	0.0546	FALSE	FALSE	Yes	1495	Border Terrier		1	Small	F	2009-01-14	FALSE
57.0238	57.0796	59.0854	61.1971	0.6604	FALSE	FALSE	Yes	1496	Chihuahua - Long Coat		1	Small	F	2014-09-08	FALSE
34.6718	45.3248	38.6846	61.1971	-0.1919	TRUE	FALSE	Yes	1497	Cockapoo / Cockerpoo / Spoodle (X Spaniel/Poodle)		2	Medium	F	2011-05-01	FALSE
58.4932	57.0796	59.0854	61.1971	0.6874	FALSE	FALSE	Yes	1498	Border Collie		2	Medium	M	2012-07-06	FALSE
33.462	33.1438	32.2107	51.3141	-0.6039	TRUE	FALSE	Yes	1499	Pug		1	Small	F	2010-11-01	FALSE
43.4337	33.1438	36.3127	51.3141	-0.1804	TRUE	FALSE	Yes	1500	Pug		1	Small	M	2009-06-26	FALSE
55.7293	57.0796	47.3945	61.1971	0.5011	FALSE	FALSE	Yes	1501	Pug		1	Small	F	2014-09-26	FALSE
56.6157	57.0796	59.0854	61.1971	0.6528	FALSE	FALSE	Yes	1502	Retriever - Labrador		3	Large	F	2012-11-30	FALSE
56.2601	44.1932	42.9818	54.5909	0.3801	FALSE	FALSE	Yes	1503	Spaniel - English Cocker		2	Medium	F	2011-12-21	FALSE
37.0039	5.4841	19.1427	48.5154	-2.0781	TRUE	FALSE	No	1504	Other (Small)		1	Small	M	2014-12-11	FALSE
58.4932	34.1909	59.0854	61.1971	0.5957	FALSE	FALSE	Yes	1505	West Highland White Terrier		1	Small	M	2008-12-26	FALSE
58.4932	57.0796	59.0854	61.1971	0.6874	FALSE	FALSE	Yes	1506	West Highland White Terrier		1	Small	M	2008-12-26	FALSE
38.0601	28.8273	47.3945	39.8365	-0.0017	TRUE	FALSE	Yes	1507	Cross Breed (Unknown X )/ Mongrel		4	Extra Large	M	2010-07-15	FALSE
0	26.7578	21.9836	19.9437	-2.2832	TRUE	FALSE	No	1508	Retriever - Labrador		3	Large	M	2008-11-14	FALSE
10.4171	15.9403	17.8472	26.2439	-2.5324	TRUE	FALSE	No	1509	Akita - American		3	Large	M	2012-04-25	FALSE
43.3879	57.0796	46.3923	53.6039	0.2367	FALSE	FALSE	Yes	1510	Spaniel - English Cocker		2	Medium	M	2012-12-27	FALSE
29.118	34.9424	29.7233	48.2528	-1.4914	TRUE	TRUE	No	1511	Retriever - Golden		3	Large	F	2000-07-07	FALSE
51.1476	49.6232	47.3945	53.6039	0.399	FALSE	FALSE	Yes	1512	Jack/Parson Russell Terrier		1	Small	M	2011-05-28	FALSE
58.4932	57.0796	59.0854	61.1971	0.6874	FALSE	FALSE	Yes	1513	Border Collie		2	Medium	M	2013-02-23	FALSE
58.4932	57.0796	59.0854	61.1971	0.6874	FALSE	FALSE	Yes	1514	Border Collie		2	Medium	M	2013-08-17	FALSE
45.7615	57.0796	59.0854	61.1971	0.4401	FALSE	FALSE	Yes	1515	Retriever - Labrador		3	Large	M	2013-03-30	FALSE
49.0384	54.4691	34.0761	59.5692	-0.4399	TRUE	TRUE	Yes	1516	Other (Medium)		2	Medium	F	2002-03-01	FALSE
43.4337	31.1648	51.7692	49.8001	0.2044	FALSE	FALSE	Yes	1517	Spaniel - English Cocker		2	Medium	F	2012-08-19	FALSE
51.8977	57.0796	51.7692	39.2804	0.4952	FALSE	FALSE	Yes	1518	Patterdale Terrier		1	Small	F	2008-11-21	FALSE
49.7061	41.2448	41.2978	48.9454	-0.0023	TRUE	TRUE	Yes	1519	German Shepherd / Alsatian		3	Large	M	2007-08-14	FALSE
45.9046	42.667	38.2401	55.6821	-0.2912	TRUE	TRUE	Yes	1520	Retriever - Golden		3	Large	F	2001-07-16	FALSE
42.542	34.6267	50.3262	61.1971	0.1987	FALSE	FALSE	Yes	1521	Retriever - Golden		3	Large	M	2009-10-04	FALSE
36.959	42.0174	37.0672	54.5909	-0.2227	TRUE	FALSE	Yes	1522	Airedale Terrier		3	Large	M	2010-11-25	FALSE
37.3611	37.5113	45.7151	55.2928	-0.2887	TRUE	TRUE	No	1524	Border Terrier		1	Small	F	2004-07-19	FALSE
48.4726	48.043	51.8728	52.5338	0.261	FALSE	TRUE	Yes	1525	Retriever - Labrador		3	Large	M	2007-12-14	FALSE
25.569	27.9227	44.5171	51.3141	-0.3365	TRUE	FALSE	Yes	1526	Other (Small)		1	Small	F	2013-09-01	FALSE
56.743	57.0796	38.8668	43.5237	0.2888	FALSE	FALSE	Yes	1527	Patterdale Terrier		1	Small	M	2013-08-16	FALSE
40.5194	45.3248	59.0854	33.3397	0.3045	FALSE	FALSE	Yes	1528	Bearded Collie		3	Large	F	2013-03-21	FALSE
58.4932	57.0796	59.0854	61.1971	0.6874	FALSE	FALSE	Yes	1529	Husky - Alaskan		3	Large	M	2010-09-30	FALSE
56.743	48.9634	52.3265	41.3256	0.5788	FALSE	FALSE	Yes	1530	Mixed (Medium)		2	Medium	F	2014-03-31	FALSE
44.5799	44.1465	27.5726	34.9134	-1.1422	TRUE	TRUE	No	1531	Mixed (Large)		3	Large	F	2005-12-21	FALSE
58.4932	57.0796	59.0854	61.1971	0.6874	FALSE	FALSE	Yes	1532	German Shepherd / Alsatian		3	Large	M	2013-06-16	FALSE
19.9885	28.5263	34.8921	41.8763	-0.7866	TRUE	FALSE	No	1533	Basset Griffon Vendeen (Petit)		2	Medium	M	2013-08-10	FALSE
30.7257	24.1583	51.7692	39.8365	-0.1532	TRUE	FALSE	Yes	1534	Spaniel - English Cocker		2	Medium	M	2009-04-17	FALSE
58.4932	57.0796	59.0854	61.1971	0.6874	FALSE	FALSE	Yes	1535	Other (Large)		3	Large	M	2012-02-16	FALSE
55.3156	60.4527	55.564	62.0292	0.5557	FALSE	TRUE	Yes	1536	Spaniel - English Cocker		2	Medium	M	2005-02-28	FALSE
56.743	57.0796	45.8947	46.6467	0.4903	FALSE	FALSE	Yes	1537	Bulldog - French		1	Small	M	2014-03-09	FALSE
44.1899	60.4527	51.5262	62.0292	0.0984	FALSE	TRUE	Yes	1538	Cross Breed (Unknown X )/ Mongrel		4	Extra Large	F	2007-10-22	FALSE
39.2088	37.0355	51.7692	53.6039	0.1668	FALSE	FALSE	Yes	1539	Mixed (Large)		3	Large	M	2013-02-18	FALSE
2.1829	29.3124	26.1729	58.5624	-2.4282	TRUE	TRUE	No	1540	Other (Small)		1	Small	M	1998-11-11	FALSE
56.2601	34.1909	59.0854	54.1857	0.5545	FALSE	FALSE	Yes	1541	Spaniel - English Springer		2	Medium	M	2014-05-06	FALSE
48.275	50.465	28.6244	37.1644	-0.9108	TRUE	TRUE	No	1542	Retriever - Labrador		3	Large	M	2002-03-22	FALSE
58.4932	57.0796	59.0854	39.8365	0.6874	FALSE	FALSE	Yes	1543	Border Terrier		1	Small	M	2013-10-22	FALSE
48.9724	57.0796	59.0854	53.6039	0.505	FALSE	FALSE	Yes	1544	Jack/Parson Russell Terrier		1	Small	F	2010-01-01	FALSE
43.2734	49.1249	47.77	55.1801	0.2454	FALSE	FALSE	Yes	1545	West Highland White Terrier		1	Small	M	2008-08-10	FALSE
58.4932	57.0796	59.0854	61.1971	0.6874	FALSE	FALSE	Yes	1546	Mixed (Medium)		2	Medium	F	2013-11-16	FALSE
50.4263	49.1249	37.0405	51.3141	0.079	FALSE	FALSE	No	1547	Beagle		2	Medium	F	2012-07-17	FALSE
50.7214	48.3293	39.3461	54.7338	-0.0584	TRUE	TRUE	Yes	1548	West Highland White Terrier		1	Small	F	2006-12-20	FALSE
30.6583	32.0127	44.2315	61.1971	-0.1907	TRUE	FALSE	No	1549	Spaniel - English Cocker		2	Medium	M	2010-06-15	FALSE
55.1765	57.0796	59.0854	61.1971	0.6258	FALSE	FALSE	Yes	1550	Retriever - Labrador		3	Large	M	2010-04-26	FALSE
59.0676	42.0851	62.3168	62.0292	0.739	FALSE	TRUE	Yes	1551	Cairn Terrier		1	Small	M	2001-05-19	FALSE
55.1765	57.0796	59.0854	61.1971	0.6258	FALSE	FALSE	Yes	1552	Cockapoo / Cockerpoo / Spoodle (X Spaniel/Poodle)		2	Medium	F	2013-05-21	FALSE
50.2586	57.0796	59.0854	56.9781	0.5306	FALSE	FALSE	Yes	1553	Bulldog - British		2	Medium	F	2013-11-25	FALSE
55.7264	60.4527	55.564	57.9757	0.5696	FALSE	TRUE	Yes	1554	Retriever - Golden		3	Large	M	2007-06-04	FALSE
58.4932	57.0796	59.0854	61.1971	0.6874	FALSE	FALSE	Yes	1555	Retriever - Labrador		3	Large	F	2014-09-08	FALSE
59.0676	53.9396	41.774	62.0292	0.3368	FALSE	TRUE	Yes	1556	Retriever - Golden		3	Large	F	2007-08-06	FALSE
58.4932	57.0796	59.0854	61.1971	0.6874	FALSE	FALSE	Yes	1557	Retriever - Labrador		3	Large	M	2014-09-08	FALSE
53.8574	57.0796	51.7692	61.1971	0.5331	FALSE	FALSE	Yes	1558	Retriever - Golden		3	Large	F	2011-11-10	FALSE
21.3952	31.9909	26.8698	55.1801	-1.2374	TRUE	FALSE	No	1559	Spaniel - English Cocker		2	Medium	F	2010-10-02	FALSE
18.4961	35.293	31.2212	44.4514	-0.9561	TRUE	FALSE	Yes	1560	Schnauzer (Miniature)		1	Small	F	2008-11-01	FALSE
49.2333	57.0796	59.0854	61.1971	0.5102	FALSE	FALSE	Yes	1561	Spaniel - English Springer		2	Medium	M	2014-08-03	FALSE
54.1545	27.6202	37.0405	61.1971	0.0052	FALSE	FALSE	Yes	1562	King Charles Spaniel - Cavalier		1	Small	M	2013-06-27	FALSE
41.3357	57.0796	51.7692	56.9781	0.2811	FALSE	FALSE	Yes	1563	Shih Tzu		1	Small	F	2014-09-01	FALSE
35.6803	33.1438	34.8921	47.5792	-0.4104	TRUE	FALSE	Yes	1564	Retriever - Labrador		3	Large	F	2009-02-27	FALSE
55.7293	44.1932	47.3945	53.6039	0.4697	FALSE	FALSE	Yes	1565	Spaniel - English Springer		2	Medium	F	2014-11-04	FALSE
43.4337	32.8644	45.7335	57.5887	0.1204	FALSE	FALSE	Yes	1566	Cross Breed (Unknown X )/ Mongrel		4	Extra Large	F	2013-03-12	FALSE
50.0672	57.0796	45.7335	56.9781	0.3585	FALSE	FALSE	Yes	1567	Retriever - Labrador		3	Large	M	2014-05-27	FALSE
51.1959	57.0796	59.0854	46.6467	0.549	FALSE	FALSE	Yes	1568	Dachshund (Standard)		2	Medium	M	2013-11-28	FALSE
52.0678	17.3105	20.7075	56.9781	-1.3719	TRUE	FALSE	Yes	1569	Bull Terrier - Staffordshire		2	Medium	F	2009-06-03	FALSE
46.9955	57.0796	47.3945	61.1971	0.3301	FALSE	FALSE	Yes	1570	Mixed (Small)		1	Small	M	2014-09-21	FALSE
54.2786	57.0796	59.0854	56.9781	0.6087	FALSE	FALSE	Yes	1571	Mixed (Small)		1	Small	F	2014-10-05	FALSE
58.4932	35.7931	38.9282	47.0702	0.2446	FALSE	FALSE	Yes	1572	Jack/Parson Russell Terrier		1	Small	F	2009-09-25	FALSE
55.5782	57.0796	35.6934	51.3141	0.1331	FALSE	FALSE	Yes	1573	Mixed (Medium)		2	Medium	F	2013-03-16	FALSE
58.4932	57.0796	59.0854	61.1971	0.6874	FALSE	FALSE	Yes	1574	Cross Breed (Unknown X )/ Mongrel		4	Extra Large	F	2011-06-21	FALSE
46.5987	57.0796	51.7692	56.9781	0.3896	FALSE	FALSE	Yes	1575	Poodle (Standard)		3	Large	F	2014-06-17	FALSE
59.0676	60.4527	62.3168	62.0292	0.739	FALSE	TRUE	Yes	1576	Mixed (Large)		3	Large	F	2006-02-27	FALSE
57.3495	60.4527	51.5262	54.1788	0.5627	FALSE	TRUE	Yes	1577	Bull Terrier - Staffordshire		2	Medium	M	2007-03-13	FALSE
39.615	33.1438	32.2686	49.0709	-0.4706	TRUE	FALSE	No	1578	Spaniel - English Cocker		2	Medium	M	2008-03-11	FALSE
33.1931	28.2478	51.7692	39.2804	-0.0441	TRUE	FALSE	Yes	1579	Mixed (Small)		1	Small	F	2013-05-15	FALSE
46.6453	41.5277	51.7692	49.2421	0.3473	FALSE	FALSE	Yes	1580	King Charles Spaniel - Cavalier		1	Small	M	2012-01-21	FALSE
57.0238	57.0796	59.0854	56.9781	0.6604	FALSE	FALSE	Yes	1581	Mixed (Small)		1	Small	M	2013-12-09	FALSE
45.3604	47.9029	34.7209	55.6821	-0.5287	TRUE	TRUE	Yes	1582	Bull Terrier - Staffordshire		2	Medium	F	2002-01-29	FALSE
29.4885	28.2651	47.3945	49.8001	-0.1896	TRUE	FALSE	Yes	1583	Mixed (Small)		1	Small	M	2014-12-03	FALSE
58.4932	57.0796	59.0854	61.1971	0.6874	FALSE	FALSE	Yes	1584	Rottweiler		3	Large	M	2012-10-17	FALSE
56.2601	57.0796	59.0854	56.9781	0.6462	FALSE	FALSE	Yes	1585	Spaniel - English Cocker		2	Medium	M	2013-12-29	FALSE
53.4872	48.9634	59.0854	42.9751	0.5779	FALSE	FALSE	Yes	1586	Mixed (Medium)		2	Medium	M	2013-01-07	FALSE
48.2327	60.4527	28.173	59.5692	-0.9533	TRUE	TRUE	Yes	1587	Mixed (Small)		1	Small	M	2002-11-06	FALSE
35.501	26.4114	35.9379	47.5792	-0.4407	TRUE	FALSE	Yes	1588	Mixed (Medium)		2	Medium	M	2014-11-20	FALSE
58.4932	34.1909	49.4087	56.9781	0.495	FALSE	FALSE	Yes	1589	Jack/Parson Russell Terrier		1	Small	F	2011-06-06	FALSE
46.9955	57.0796	59.0854	56.9781	0.4652	FALSE	FALSE	No	1590	Beagle		2	Medium	M	2011-08-20	FALSE
44.6977	57.0796	37.2286	40.2631	-0.0133	TRUE	FALSE	Yes	1591	Retriever - Golden		3	Large	M	2008-01-18	FALSE
35.7924	35.5686	44.5171	44.4514	-0.0442	TRUE	FALSE	Yes	1592	Retriever - Labrador		3	Large	M	2014-10-27	FALSE
30.9944	42.2896	48.6068	62.0292	-0.43	TRUE	TRUE	No	1593	Italian Greyhound		1	Small	M	1999-06-19	FALSE
58.4932	57.0796	37.0405	61.1971	0.2478	FALSE	FALSE	Yes	1594	Mixed (Medium)		2	Medium	M	2014-09-22	FALSE
58.4932	57.0796	59.0854	61.1971	0.6874	FALSE	FALSE	Yes	1595	Mixed (Small)		1	Small	M	2013-12-20	FALSE
45.5528	38.964	59.0854	32.1457	0.3786	FALSE	FALSE	Yes	1596	Spaniel - English Cocker		2	Medium	M	2013-12-17	FALSE
42.1317	57.0796	51.7692	61.1971	0.2977	FALSE	FALSE	Yes	1597	Border Collie		2	Medium	F	2009-03-26	FALSE
58.4932	57.0796	37.0405	36.64	0.2478	FALSE	FALSE	Yes	1598	Mixed (Small)		1	Small	M	2012-05-25	FALSE
45.3604	37.7954	27.7163	50.3785	-1.1002	TRUE	TRUE	No	1599	Spaniel - Field		2	Medium	F	2002-02-10	FALSE
52.1822	60.4527	55.564	62.0292	0.4479	FALSE	TRUE	Yes	1600	Greyhound		3	Large	M	2007-06-30	FALSE
47.5107	37.0046	32.7788	41.707	-0.2469	TRUE	FALSE	No	1601	Jack/Parson Russell Terrier		1	Small	M	2014-01-30	FALSE
56.2601	57.0796	38.9282	43.3971	0.2821	FALSE	FALSE	Yes	1602	German Shepherd / Alsatian		3	Large	M	2014-01-13	FALSE
58.4932	57.0796	59.0854	49.2421	0.6874	FALSE	FALSE	Yes	1603	Soft Coated Wheaten Terrier		2	Medium	F	2013-08-01	FALSE
40.6326	45.747	47.0906	50.3603	0.1675	FALSE	FALSE	Yes	1604	Mixed (Large)		3	Large	M	2010-12-01	FALSE
48.9724	57.0796	51.7692	53.0262	0.4374	FALSE	FALSE	Yes	1605	Border Collie		2	Medium	F	2014-11-30	FALSE
58.4932	57.0796	59.0854	61.1971	0.6874	FALSE	FALSE	Yes	1606	Border Collie		2	Medium	M	2014-02-01	FALSE
53.8149	51.0198	51.5262	62.0292	0.4441	FALSE	TRUE	Yes	1607	Retriever - Nova Scotia Duck Tolling		2	Medium	F	2006-10-22	FALSE
49.471	33.3807	37.1746	61.1971	-0.0177	TRUE	FALSE	Yes	1608	Bull Terrier - Staffordshire		2	Medium	F	2008-05-31	FALSE
51.9058	54.4691	40.7487	48.4563	0.0513	FALSE	TRUE	Yes	1609	Border Terrier		1	Small	F	2006-04-19	FALSE
40.6872	28.6887	31.8108	41.7113	-0.9165	TRUE	TRUE	No	1610	Spaniel - English Cocker		2	Medium	M	2007-06-01	FALSE
44.8307	44.0013	46.3363	39.3565	0.0019	FALSE	TRUE	No	1611	Setter - Irish		3	Large	F	2007-03-29	FALSE
53.2165	57.0796	47.77	51.3141	0.4601	FALSE	FALSE	Yes	1612	Spaniel - English Springer		2	Medium	M	2011-04-30	FALSE
53.8574	57.0796	44.2786	48.1319	0.3992	FALSE	FALSE	Yes	1613	Spaniel - English Springer		2	Medium	F	2011-12-14	FALSE
58.4932	57.0796	59.0854	61.1971	0.6874	FALSE	FALSE	Yes	1614	Dachshund (Standard)		2	Medium	F	2014-05-18	FALSE
28.0895	29.483	33.1828	47.5792	-0.6989	TRUE	FALSE	Yes	1615	Bulldog - French		1	Small	F	2014-07-18	FALSE
38.2401	29.9732	44.2315	36.0692	-0.0521	TRUE	FALSE	Yes	1616	Chihuahua - Smooth Coat		1	Small	F	2014-08-27	FALSE
54.7764	57.0796	42.8553	61.1971	0.3801	FALSE	FALSE	Yes	1617	Rottweiler		3	Large	F	2014-03-23	FALSE
45.1594	34.1909	34.2858	56.9781	-0.2341	TRUE	FALSE	No	1618	Akita - American		3	Large	F	2013-09-15	FALSE
39.8861	49.1249	44.5171	55.1801	0.1073	FALSE	FALSE	Yes	1627	Schnauzer (Miniature)		1	Small	F	2010-12-10	FALSE
34.2685	37.3805	38.5944	61.1971	-0.2441	TRUE	FALSE	No	1628	Retriever - Labrador		3	Large	M	2010-11-01	FALSE
49.7489	60.4527	55.564	62.0292	0.3614	FALSE	TRUE	Yes	1629	Border Collie		2	Medium	F	2003-03-12	FALSE
48.3104	57.0796	42.9395	53.6039	0.2559	FALSE	FALSE	Yes	1630	Shetland / Sheltie Sheepdog		2	Medium	F	2008-02-06	FALSE
36.8874	38.427	28.274	50.3785	-1.3573	TRUE	TRUE	No	1631	Retriever - Golden		3	Large	M	2001-12-24	FALSE
51.0379	47.9029	32.2519	48.4156	-0.5048	TRUE	TRUE	Yes	1632	Retriever - Golden		3	Large	M	2005-06-06	FALSE
58.4932	57.0796	59.0854	61.1971	0.6874	FALSE	FALSE	Yes	1633	Spaniel - English Cocker		2	Medium	M	2014-04-08	FALSE
58.4932	26.5681	27.0291	61.1971	-0.5323	TRUE	FALSE	Yes	1634	Jack/Parson Russell Terrier		1	Small	F	2011-05-04	FALSE
58.4932	34.0402	59.0854	61.1971	0.5944	FALSE	FALSE	Yes	1635	Jack/Parson Russell Terrier		1	Small	F	2010-05-04	FALSE
38.2401	34.7051	44.2786	47.5792	-0.0051	TRUE	FALSE	Yes	1636	Husky - Alaskan		3	Large	M	2013-10-14	FALSE
42.7018	39.3268	51.7692	61.1971	0.2544	FALSE	FALSE	Yes	1637	Weimaraner		3	Large	M	2008-04-21	FALSE
51.51	57.0796	59.0854	61.1971	0.5552	FALSE	FALSE	Yes	1639	Cockapoo / Cockerpoo / Spoodle (X Spaniel/Poodle)		2	Medium	M	2013-09-13	FALSE
16.1875	18.8166	23.4547	32.9745	-1.8228	TRUE	FALSE	Yes	1641	Spaniel - English Springer		2	Medium	F	2013-09-04	FALSE
48.0982	41.7036	51.7692	15.0628	0.3775	FALSE	FALSE	Yes	1642	Spaniel - English Springer		2	Medium	M	2012-10-17	FALSE
52.7376	54.0693	29.0706	57.217	-0.7117	TRUE	TRUE	No	1643	Border Collie		2	Medium	M	2003-02-13	FALSE
42.0857	50.8313	46.1255	62.0292	-0.105	TRUE	TRUE	No	1644	Chihuahua - Smooth Coat		1	Small	M	2007-01-01	FALSE
47.1826	57.0796	59.0854	42.9751	0.469	FALSE	FALSE	Yes	1645	Jack/Parson Russell Terrier		1	Small	M	2008-03-24	FALSE
47.8864	36.1078	59.0854	53.6039	0.4068	FALSE	FALSE	Yes	1646	Mixed (Medium)		2	Medium	F	2014-11-08	FALSE
58.4932	57.0796	59.0854	61.1971	0.6874	FALSE	FALSE	Yes	1647	Bullmastiff		3	Large	F	2014-04-23	FALSE
52.5063	50.595	51.7692	53.6039	0.4955	FALSE	FALSE	Yes	1648	Bichon Frise		1	Small	F	2011-09-25	FALSE
58.4932	57.0796	59.0854	61.1971	0.6874	FALSE	FALSE	Yes	1649	Cairn Terrier		1	Small	M	2015-01-05	FALSE
55.5782	57.0796	28.8186	56.1884	-0.2757	TRUE	FALSE	Yes	1650	Mixed (Small)		1	Small	F	2011-12-22	FALSE
22.0008	22.6487	25.3617	29.4944	-1.4716	TRUE	FALSE	No	1651	Schnauzer (Miniature)		1	Small	M	2013-06-05	FALSE
53.3262	39.1538	43.6553	62.0292	0.2199	FALSE	TRUE	Yes	1652	Cross Breed (Unknown X )/ Mongrel		4	Extra Large	M	2003-10-04	FALSE
55.5782	29.2433	59.0854	61.1971	0.4918	FALSE	FALSE	Yes	1653	Spaniel - English Cocker		2	Medium	M	2014-11-27	FALSE
55.9404	53.9396	50.6012	62.0292	0.4987	FALSE	TRUE	Yes	1654	Cross Breed (Unknown X )/ Mongrel		4	Extra Large	F	2003-04-01	FALSE
56.743	57.0796	32.0194	51.3141	-0.0421	TRUE	FALSE	Yes	1655	Norfolk Terrier		1	Small	M	2008-08-24	FALSE
52.1894	57.0796	51.7692	53.6039	0.5009	FALSE	FALSE	Yes	1656	Yorkshire Terrier		1	Small	F	2010-07-01	FALSE
55.3156	50.465	55.564	57.9757	0.5557	FALSE	TRUE	Yes	1657	Retriever - Labrador		3	Large	F	2005-06-06	FALSE
45.8311	29.025	59.0854	61.1971	0.2973	FALSE	FALSE	Yes	1658	Spaniel - English Springer		2	Medium	M	2012-06-14	FALSE
26.8054	31.8227	27.7606	51.2859	-1.7399	TRUE	TRUE	No	1659	Setter - Irish		3	Large	M	2002-06-11	FALSE
43.967	47.3608	33.5091	56.2482	-0.666	TRUE	TRUE	No	1660	Mixed (Medium)		2	Medium	M	2001-11-15	FALSE
42.3368	32.8644	47.3945	57.5887	0.1309	FALSE	FALSE	Yes	1661	Schnauzer (Miniature)		1	Small	F	2013-07-22	FALSE
56.2601	57.0796	59.0854	49.8001	0.6462	FALSE	FALSE	Yes	1662	Lurcher		3	Large	M	2010-11-30	FALSE
58.4932	57.0796	49.4087	61.1971	0.5866	FALSE	FALSE	Yes	1663	Cockapoo / Cockerpoo / Spoodle (X Spaniel/Poodle)		2	Medium	M	2011-10-31	FALSE
54.7764	57.0796	59.0854	61.1971	0.6182	FALSE	FALSE	Yes	1664	Retriever - Labrador		3	Large	M	2012-05-15	FALSE
41.1995	39.738	34.3519	35.937	-0.2736	TRUE	FALSE	Yes	1665	Other (Medium)		2	Medium	M	2011-09-06	FALSE
42.679	41.9721	47.3945	61.1971	0.2004	FALSE	FALSE	Yes	1666	Pug		1	Small	M	2013-05-25	FALSE
58.4932	57.0796	59.0854	61.1971	0.6874	FALSE	FALSE	Yes	1667	Retriever - Golden		3	Large	F	2009-08-02	FALSE
35.232	25.3638	23.7979	39.4945	-1.2889	TRUE	FALSE	No	1668	Border Collie		2	Medium	F	2010-10-13	FALSE
58.4932	57.0796	59.0854	53.0262	0.6874	FALSE	FALSE	Yes	1669	Lurcher		3	Large	M	2013-08-27	FALSE
57.0238	57.0796	59.0854	61.1971	0.6604	FALSE	FALSE	Yes	1670	Patterdale Terrier		1	Small	F	2012-03-14	FALSE
43.8924	39.3268	51.7692	61.1971	0.2791	FALSE	FALSE	Yes	1671	Cockapoo / Cockerpoo / Spoodle (X Spaniel/Poodle)		2	Medium	M	2014-10-17	FALSE
52.0678	57.0796	35.5487	61.1971	0.0589	FALSE	FALSE	Yes	1672	Yorkshire Terrier		1	Small	M	2011-06-23	FALSE
54.1545	34.1909	59.0854	61.1971	0.5147	FALSE	FALSE	Yes	1673	Bull Terrier - Staffordshire		2	Medium	F	2012-08-23	FALSE
58.4932	26.3802	37.0405	61.1971	0.0696	FALSE	FALSE	Yes	1674	Cross Breed (Unknown X )/ Mongrel		4	Extra Large	M	2008-12-25	FALSE
52.9284	54.4691	42.1432	48.4563	0.1476	FALSE	TRUE	Yes	1675	Retriever - Labrador		3	Large	F	2004-11-22	FALSE
58.4932	57.0796	59.0854	61.1971	0.6874	FALSE	FALSE	Yes	1676	Border Collie		2	Medium	F	2009-12-21	FALSE
58.4932	57.0796	59.0854	61.1971	0.6874	FALSE	FALSE	Yes	1677	Border Collie		2	Medium	F	2014-05-13	FALSE
44.6977	49.1249	51.7692	61.1971	0.3355	FALSE	FALSE	Yes	1678	Labradoodle (X Labrador/Poodle)		3	Large	M	2008-07-02	FALSE
31.7808	33.6458	35.1465	38.1619	-0.4758	TRUE	FALSE	No	1679	Border Collie		2	Medium	M	2013-01-29	FALSE
55.5782	57.0796	59.0854	61.1971	0.6334	FALSE	FALSE	Yes	1680	Spaniel - English Cocker		2	Medium	F	2014-05-11	FALSE
57.1005	49.6232	40.5988	61.1971	0.3421	FALSE	FALSE	Yes	1681	Pug		1	Small	M	2014-07-06	FALSE
51.4564	44.3679	41.9696	30.1057	0.0888	FALSE	TRUE	Yes	1682	Mixed (Medium)		2	Medium	F	2005-07-10	FALSE
52.3718	40.7101	39.529	57.217	0.0092	FALSE	TRUE	Yes	1683	Schnauzer (Standard)		2	Medium	M	2006-05-19	FALSE
36.6896	34.1909	59.0854	56.9781	0.1594	FALSE	FALSE	Yes	1684	West Highland White Terrier		1	Small	F	2009-12-23	FALSE
46.6456	46.06	35.375	56.2482	-0.4375	TRUE	TRUE	No	1685	Retriever - Labrador		3	Large	M	2005-06-23	FALSE
58.4932	57.0796	59.0854	61.1971	0.6874	FALSE	FALSE	Yes	1686	Cockapoo / Cockerpoo / Spoodle (X Spaniel/Poodle)		2	Medium	M	2014-05-10	FALSE
43.8235	49.6232	37.0405	56.9781	-0.0533	TRUE	FALSE	Yes	1687	Cockapoo / Cockerpoo / Spoodle (X Spaniel/Poodle)		2	Medium	M	2014-01-12	FALSE
56.2601	57.0796	59.0854	61.1971	0.6462	FALSE	FALSE	Yes	1688	Retriever - Labrador		3	Large	M	2008-03-01	FALSE
47.6273	38.0854	45.1254	62.0292	0.0672	FALSE	TRUE	Yes	1689	Border Terrier		1	Small	M	2003-07-11	FALSE
32.1172	49.9674	47.3945	57.5887	0.0062	FALSE	FALSE	Yes	1690	Cross Breed (Unknown X )/ Mongrel		4	Extra Large	M	2011-01-31	FALSE
28.4963	42.3392	30.1495	53.6039	-0.7776	TRUE	FALSE	No	1691	Spaniel - English Springer		2	Medium	F	2008-05-08	FALSE
48.727	48.3293	43.5429	55.6821	0.0527	FALSE	TRUE	No	1692	Shih Tzu		1	Small	M	2002-09-15	FALSE
38.3311	35.8423	40.5044	47.5619	-0.4529	TRUE	TRUE	Yes	1693	Mixed (Medium)		2	Medium	M	2007-11-01	FALSE
58.4932	34.1909	59.0854	38.1619	0.5957	FALSE	FALSE	qol.transition_question.answer.yes	1694	Mixed (Medium)		2	Medium	M	2014-12-10	FALSE
55.5782	57.0796	59.0854	53.6039	0.6334	FALSE	FALSE	Yes	1695	Cross Breed (Unknown X )/ Mongrel		4	Extra Large	F	2008-07-04	FALSE
58.4932	26.5681	59.0854	61.1971	0.5118	FALSE	FALSE	Yes	1696	Cockapoo / Cockerpoo / Spoodle (X Spaniel/Poodle)		2	Medium	M	2013-05-04	FALSE
59.0676	42.0851	55.1542	58.5624	0.6733	FALSE	TRUE	Yes	1697	Dachshund (Standard)		2	Medium	M	2006-12-15	FALSE
29.3759	45.09	44.2315	47.1974	-0.134	TRUE	FALSE	No	1698	Yorkshire Terrier		1	Small	M	2011-04-28	FALSE
31.9795	31.9525	33.9613	62.0292	-1.0602	TRUE	TRUE	No	1699	Retriever - Golden		3	Large	F	2005-11-20	FALSE
58.4932	57.0796	59.0854	53.0262	0.6874	FALSE	FALSE	Yes	1700	Other (Medium)		2	Medium	M	2013-02-04	FALSE
58.4932	34.1909	59.0854	61.1971	0.5957	FALSE	FALSE	Yes	1701	Pug		1	Small	M	2014-10-14	FALSE
56.8347	60.4527	39.3865	54.7338	0.1539	FALSE	TRUE	Yes	1702	Patterdale Terrier		1	Small	F	2006-07-30	FALSE
57.0238	34.1909	38.9282	47.0702	0.2047	FALSE	FALSE	Yes	1703	Spaniel - English Cocker		2	Medium	M	2008-04-27	FALSE
56.6157	57.0796	59.0854	61.1971	0.6528	FALSE	FALSE	Yes	1704	Cairn Terrier		1	Small	F	2011-09-12	FALSE
58.4932	57.0796	37.0405	61.1971	0.2478	FALSE	FALSE	Yes	1705	Jack/Parson Russell Terrier		1	Small	M	2013-05-18	FALSE
54.6214	60.4527	48.181	62.0292	0.4009	FALSE	TRUE	Yes	1706	Spaniel - English Springer		2	Medium	F	2006-09-30	FALSE
56.6157	34.1909	59.0854	61.1971	0.5611	FALSE	FALSE	Yes	1707	Pug		1	Small	M	2013-02-01	FALSE
48.4756	49.9674	59.0854	56.9781	0.4819	FALSE	FALSE	Yes	1708	Chow Chow		3	Large	F	2008-02-20	FALSE
55.352	50.595	59.0854	46.6467	0.6175	FALSE	FALSE	Yes	1709	Spaniel - English Springer		2	Medium	M	2013-01-10	FALSE
38.1951	41.7036	32.9997	58.6366	-0.3996	TRUE	FALSE	No	1710	Chow Chow		3	Large	M	2010-10-11	FALSE
38.9382	29.025	39.6224	52.8492	-0.1846	TRUE	FALSE	Yes	1711	Mixed (Medium)		2	Medium	F	2014-12-24	FALSE
43.4337	50.595	37.1746	56.9781	-0.0533	TRUE	FALSE	Yes	1712	Jack/Parson Russell Terrier		1	Small	M	2013-07-10	FALSE
52.1408	45.2657	51.7692	38.7223	0.4727	FALSE	FALSE	Yes	1713	West Highland White Terrier		1	Small	F	2014-04-04	FALSE
58.4932	57.0796	59.0854	53.6039	0.6874	FALSE	FALSE	Yes	1714	Border Collie		2	Medium	F	2013-02-01	FALSE
56.2601	57.0796	59.0854	61.1971	0.6462	FALSE	FALSE	Yes	1715	Retriever - Labrador		3	Large	F	2012-05-19	FALSE
37.447	30.2549	36.2673	41.7113	-0.7155	TRUE	TRUE	No	1716	Spaniel - English Springer		2	Medium	M	2003-08-14	FALSE
50.4503	49.6232	59.0854	43.5237	0.5204	FALSE	FALSE	Yes	1717	German Shepherd / Alsatian		3	Large	M	2013-11-14	FALSE
11.8484	33.7679	39.6549	46.6467	-0.6885	TRUE	FALSE	Yes	1718	Chihuahua - Long Coat		1	Small	F	2013-02-04	FALSE
47.6984	38.8926	36.0617	53.0262	-0.0614	TRUE	FALSE	Yes	1719	Mixed (Small)		1	Small	M	2010-12-27	FALSE
52.4575	57.0796	51.7692	53.6039	0.5061	FALSE	FALSE	Yes	1720	Cockapoo / Cockerpoo / Spoodle (X Spaniel/Poodle)		2	Medium	M	2014-09-03	FALSE
50.2586	57.0796	59.0854	61.1971	0.5306	FALSE	FALSE	Yes	1721	Retriever - Golden		3	Large	F	2008-11-01	FALSE
47.9649	51.5576	44.0572	49.4764	0.0436	FALSE	TRUE	Yes	1722	Other (Medium)		2	Medium	F	2006-09-14	FALSE
55.2768	57.0796	30.9336	55.1801	-0.1371	TRUE	FALSE	Yes	1723	Cockapoo / Cockerpoo / Spoodle (X Spaniel/Poodle)		2	Medium	F	2012-04-25	FALSE
57.0238	57.0796	59.0854	61.1971	0.6604	FALSE	FALSE	Yes	1724	Cockapoo / Cockerpoo / Spoodle (X Spaniel/Poodle)		2	Medium	F	2014-02-02	FALSE
47.0891	57.0796	47.3945	42.9751	0.332	FALSE	FALSE	Yes	1725	Pug		1	Small	M	2014-02-16	FALSE
56.1858	60.4527	36.333	59.5692	-0.04	TRUE	TRUE	Yes	1726	Mixed (Medium)		2	Medium	M	2006-10-01	FALSE
54.7764	57.0796	59.0854	46.6467	0.6182	FALSE	FALSE	Yes	1727	German Shepherd / Alsatian		3	Large	F	2009-07-09	FALSE
47.6749	48.9634	34.198	53.0262	-0.1115	TRUE	FALSE	Yes	1728	Other (Small)		1	Small	M	2013-06-08	FALSE
58.4932	34.1909	37.0405	61.1971	0.1561	FALSE	FALSE	Yes	1729	Cockapoo / Cockerpoo / Spoodle (X Spaniel/Poodle)		2	Medium	F	2014-12-13	FALSE
58.4932	57.0796	59.0854	61.1971	0.6874	FALSE	FALSE	Yes	1730	Border Collie		2	Medium	M	2011-03-19	FALSE
44.6217	54.0042	51.5262	57.9757	0.1142	FALSE	TRUE	Yes	1731	Spaniel - English Cocker		2	Medium	F	2007-04-19	FALSE
35.8903	33.4184	55.564	48.0494	-0.1417	TRUE	TRUE	Yes	1732	Jack/Parson Russell Terrier		1	Small	M	2002-10-05	FALSE
35.8321	35.6062	28.9327	50.3785	-1.3351	TRUE	TRUE	No	1733	Jack/Parson Russell Terrier		1	Small	F	2006-11-05	FALSE
58.4932	57.0796	59.0854	61.1971	0.6874	FALSE	FALSE	Yes	1734	Whippet		2	Medium	M	2015-02-02	FALSE
54.2041	50.595	52.3265	47.5792	0.535	FALSE	FALSE	Yes	1735	Retriever - Labrador		3	Large	M	2013-02-01	FALSE
58.4932	57.0796	59.0854	49.8001	0.6874	FALSE	FALSE	Yes	1736	Malamute - Alaskan		4	Extra Large	F	2012-10-27	FALSE
58.4932	57.0796	59.0854	61.1971	0.6874	FALSE	FALSE	Yes	1737	Newfoundland		4	Extra Large	F	2014-08-20	FALSE
37.2894	41.5505	28.9097	48.2528	-1.2855	TRUE	TRUE	No	1738	Yorkshire Terrier		1	Small	F	2001-02-22	FALSE
42.2684	57.0796	35.6209	61.1971	-0.1357	TRUE	FALSE	Yes	1739	German Shepherd / Alsatian		3	Large	F	2013-09-26	FALSE
47.9099	57.0796	59.0854	61.1971	0.4837	FALSE	FALSE	Yes	1740	Spaniel - English Cocker		2	Medium	M	2014-06-18	FALSE
50.0433	57.0796	47.3945	61.1971	0.3912	FALSE	FALSE	Yes	1741	Mixed (Small)		1	Small	F	2010-01-10	FALSE
45.2519	57.0796	59.0854	53.6039	0.4297	FALSE	FALSE	Yes	1742	Retriever - Golden		3	Large	F	2011-07-28	FALSE
49.6615	33.891	34.2418	58.6366	-0.148	TRUE	FALSE	Yes	1743	Bull Terrier - Staffordshire		2	Medium	M	2010-01-06	FALSE
31.4218	49.9674	44.2315	56.9781	-0.0761	TRUE	FALSE	Yes	1744	Schnauzer (Miniature)		1	Small	M	2012-01-15	FALSE
58.4932	57.0796	59.0854	61.1971	0.6874	FALSE	FALSE	Yes	1745	Mixed (Small)		1	Small	F	2012-10-01	FALSE
58.4932	57.0796	59.0854	61.1971	0.6874	FALSE	FALSE	Yes	1746	Soft Coated Wheaten Terrier		2	Medium	M	2010-08-07	FALSE
55.5782	57.0796	59.0854	61.1971	0.6334	FALSE	FALSE	Yes	1747	Retriever - Labrador		3	Large	F	2014-12-19	FALSE
58.4932	35.7931	59.0854	61.1971	0.6086	FALSE	FALSE	Yes	1748	Mixed (Medium)		2	Medium	F	2013-07-28	FALSE
31.3096	45.995	42.2016	45.928	-0.1439	TRUE	FALSE	Yes	1749	Shih Tzu		1	Small	F	2008-01-12	FALSE
30.056	29.0258	24.8503	34.9134	-1.9157	TRUE	TRUE	No	1750	Retriever - Labrador		3	Large	F	2002-01-12	FALSE
43.4337	45.995	46.6204	61.1971	0.2175	FALSE	FALSE	Yes	1751	Yorkshire Terrier		1	Small	F	2008-01-04	FALSE
58.4932	57.0796	59.0854	61.1971	0.6874	FALSE	FALSE	Yes	1752	Retriever - Golden		3	Large	M	2012-10-15	FALSE
46.3191	30.3411	43.1957	40.2205	0.0934	FALSE	FALSE	Yes	1753	Bulldog - British		2	Medium	F	2012-06-12	FALSE
57.3025	60.4527	55.564	62.0292	0.6217	FALSE	TRUE	No	1754	Portuguese Water Dog		3	Large	F	2007-03-24	FALSE
58.4932	57.0796	59.0854	61.1971	0.6874	FALSE	FALSE	Yes	1755	Spaniel - English Springer		2	Medium	F	2013-01-20	FALSE
52.0678	57.0796	51.7692	53.6039	0.4986	FALSE	FALSE	Yes	1756	Spaniel - English Cocker		2	Medium	M	2011-10-28	FALSE
54.1545	37.0046	59.0854	61.1971	0.5364	FALSE	FALSE	Yes	1757	Malamute - Alaskan		4	Extra Large	M	2014-08-30	FALSE
56.743	57.0796	59.0854	53.6039	0.6552	FALSE	FALSE	Yes	1758	Border Collie		2	Medium	M	2014-05-15	FALSE
57.0238	57.0796	59.0854	57.5887	0.6604	FALSE	FALSE	No	1759	Jack/Parson Russell Terrier		1	Small	M	2014-06-19	FALSE
58.4932	57.0796	59.0854	56.9781	0.6874	FALSE	FALSE	Yes	1760	Spaniel - English Springer		2	Medium	M	2011-04-27	FALSE
48.3575	35.1302	26.1876	61.1971	-0.7029	TRUE	FALSE	Yes	1761	Spaniel - English Cocker		2	Medium	M	2009-09-13	FALSE
59.0676	60.4527	47.6111	59.5692	0.5328	FALSE	TRUE	No	1762	Border Collie		2	Medium	F	2007-06-08	FALSE
41.1314	49.9674	44.5171	58.6366	0.1355	FALSE	FALSE	No	1763	Bulldog - French		1	Small	F	2010-08-17	FALSE
47.7454	32.6128	51.7692	61.1971	0.3069	FALSE	FALSE	Yes	1764	Bulldog - British		2	Medium	M	2013-05-03	FALSE
54.4277	57.0796	59.0854	61.1971	0.6116	FALSE	FALSE	No	1765	Mixed (Medium)		2	Medium	F	2011-08-06	FALSE
58.4932	57.0796	59.0854	61.1971	0.6874	FALSE	FALSE	Yes	1766	Spaniel - English Springer		2	Medium	M	2011-12-24	FALSE
58.4932	57.0796	59.0854	61.1971	0.6874	FALSE	FALSE	Yes	1767	Labradoodle (X Labrador/Poodle)		3	Large	F	2014-07-05	FALSE
46.622	57.0796	30.9336	41.707	-0.3072	TRUE	FALSE	Yes	1768	Bullmastiff		3	Large	M	2011-01-16	FALSE
51.5826	34.0652	59.0854	46.097	0.4639	FALSE	FALSE	Yes	1769	Bull Terrier - Staffordshire		2	Medium	M	2012-06-23	FALSE
51.5722	44.3679	55.564	41.5063	0.4264	FALSE	TRUE	Yes	1770	Spaniel - English Cocker		2	Medium	M	2007-02-17	FALSE
55.3771	57.0796	51.7692	56.9781	0.562	FALSE	FALSE	Yes	1771	Cockapoo / Cockerpoo / Spoodle (X Spaniel/Poodle)		2	Medium	F	2013-10-26	FALSE
58.4932	57.0796	59.0854	61.1971	0.6874	FALSE	FALSE	Yes	1772	Border Collie		2	Medium	M	2012-12-25	FALSE
57.0238	57.0796	59.0854	56.9781	0.6604	FALSE	FALSE	Yes	1773	Cross Breed (Unknown X )/ Mongrel		4	Extra Large	F	2012-03-12	FALSE
48.2186	42.0851	31.7339	57.217	-0.647	TRUE	TRUE	No	1774	Cross Breed (Unknown X )/ Mongrel		4	Extra Large	M	2006-10-11	FALSE
56.6411	35.1302	59.0854	46.097	0.5694	FALSE	FALSE	Yes	1775	Retriever - Labrador		3	Large	M	2013-09-22	FALSE
42.4345	43.1017	48.6068	62.0292	-0.0266	TRUE	TRUE	Yes	1776	Spaniel - English Springer		2	Medium	F	2007-04-12	FALSE
58.4932	57.0796	59.0854	43.5237	0.6874	FALSE	FALSE	Yes	1777	Mixed (Medium)		2	Medium	M	2009-07-15	FALSE
45.9704	24.5098	43.9067	30.312	0.0284	FALSE	FALSE	Yes	1778	Mixed (Medium)		2	Medium	M	2012-08-10	FALSE
44.6746	30.2046	59.0854	61.1971	0.2872	FALSE	FALSE	Yes	1779	Cross Breed (Unknown X )/ Mongrel		4	Extra Large	M	2009-03-14	FALSE
29.4209	38.8926	25.0657	49.0709	-1.1657	TRUE	FALSE	No	1780	Whippet		2	Medium	M	2010-02-24	FALSE
59.0676	42.0851	37.126	52.5338	0.1018	FALSE	TRUE	Yes	1781	Other (Large)		3	Large	F	2007-11-29	FALSE
58.4932	57.0796	59.0854	49.2421	0.6874	FALSE	FALSE	Yes	1782	Other (Medium)		2	Medium	M	2009-09-30	FALSE
45.8311	35.5131	46.6204	53.6039	0.2106	FALSE	FALSE	Yes	1783	Retriever - Golden		3	Large	M	2012-10-13	FALSE
52.8241	45.09	33.4096	53.0262	-0.0643	TRUE	FALSE	No	1784	Beagle		2	Medium	M	2014-03-02	FALSE
57.1005	34.1909	51.7692	56.9781	0.5026	FALSE	FALSE	Yes	1785	Other (Small)		1	Small	M	2013-02-15	FALSE
55.1765	45.3248	59.0854	32.7453	0.5987	FALSE	FALSE	Yes	1786	Mixed (Small)		1	Small	M	2013-06-16	FALSE
50.4023	45.747	59.0854	45.548	0.5078	FALSE	FALSE	Yes	1787	Shih Tzu		1	Small	M	2010-12-11	FALSE
50.7624	49.6232	31.3303	61.1971	-0.2131	TRUE	FALSE	Yes	1788	Whippet		2	Medium	F	2013-06-26	FALSE
57.0238	57.0796	32.8789	58.6366	0.0135	FALSE	FALSE	Yes	1789	Boston Terrier		1	Small	M	2012-03-05	FALSE
57.0238	57.0796	59.0854	49.8001	0.6604	FALSE	FALSE	Yes	1790	Bull Terrier - Staffordshire		2	Medium	F	2014-05-19	FALSE
48.5228	36.7596	36.9341	48.1319	-0.0199	TRUE	FALSE	Yes	1791	Yorkshire Terrier		1	Small	F	2008-02-11	FALSE
47.4872	30.4196	25.1998	32.9745	-0.8472	TRUE	FALSE	Yes	1792	Yorkshire Terrier		1	Small	F	2008-03-11	FALSE
46.2028	33.1203	51.7692	46.6467	0.2804	FALSE	FALSE	Yes	1793	Hungarian Vizsla		3	Large	F	2014-01-28	FALSE
16.527	15.7278	24.5096	39.1089	-1.783	TRUE	FALSE	Yes	1794	Mixed (Medium)		2	Medium	M	2010-02-16	FALSE
39.096	27.4048	59.0854	50.3603	0.1373	FALSE	FALSE	Yes	1795	Patterdale Terrier		1	Small	M	2011-05-16	FALSE
40.5873	41.7479	59.0854	49.8001	0.2908	FALSE	FALSE	Yes	1796	Other (Large)		3	Large	M	2011-11-18	FALSE
50.5222	57.0796	59.0854	61.1971	0.5358	FALSE	FALSE	Yes	1797	King Charles Spaniel - Cavalier		1	Small	M	2009-12-23	FALSE
57.0238	57.0796	59.0854	56.9781	0.6604	FALSE	FALSE	Yes	1798	Old English Sheepdog		3	Large	F	2014-02-25	FALSE
52.9711	35.1302	59.0854	61.1971	0.4997	FALSE	FALSE	Yes	1799	Border Collie		2	Medium	F	2008-02-17	FALSE
22.8548	29.124	32.8908	30.961	-1.4199	TRUE	TRUE	No	1800	King Charles Spaniel - Cavalier		1	Small	M	2005-02-02	FALSE
47.3231	25.3786	59.0854	61.1971	0.2795	FALSE	FALSE	Yes	1801	Spaniel - English Springer		2	Medium	F	2013-07-07	FALSE
31.3993	57.0796	51.7692	36.64	0.0717	FALSE	FALSE	Yes	1802	Shih Tzu		1	Small	M	2010-11-18	FALSE
36.0615	30.7979	34.198	57.5887	-0.4611	TRUE	FALSE	No	1803	Spaniel - English Cocker		2	Medium	F	2008-07-07	FALSE
58.4932	57.0796	38.9282	47.0702	0.3233	FALSE	FALSE	Yes	1804	Jack/Parson Russell Terrier		1	Small	M	2011-02-20	FALSE
42.2228	33.3807	43.9067	41.3256	0.0577	FALSE	FALSE	Yes	1805	Retriever - Labrador		3	Large	M	2009-06-11	FALSE
39.8183	38.8216	51.7692	32.7453	0.1912	FALSE	FALSE	Yes	1806	West Highland White Terrier		1	Small	M	2013-05-03	FALSE
48.0276	57.0796	59.0854	61.1971	0.486	FALSE	FALSE	Yes	1807	Other (Large)		3	Large	F	2009-12-20	FALSE
40.3383	32.8644	23.8619	52.2763	-1.0866	TRUE	FALSE	Yes	1808	Chihuahua - Smooth Coat		1	Small	F	2012-03-23	FALSE
24.0347	29.6886	41.0621	42.9751	-0.442	TRUE	FALSE	Yes	1809	Spaniel - English Cocker		2	Medium	F	2011-10-04	FALSE
42.4484	29.1061	34.2642	46.8317	-0.6674	TRUE	TRUE	Yes	1810	Mixed (Small)		1	Small	M	1999-02-17	FALSE
35.8821	31.5195	32.3654	49.285	-0.5593	TRUE	FALSE	Yes	1811	Retriever - Labrador		3	Large	F	2009-03-10	FALSE
29.3101	31.3205	33.2594	56.2482	-1.1989	TRUE	TRUE	No	1812	German Shepherd / Alsatian		3	Large	F	2005-02-01	FALSE
49.9	48.9634	51.7692	36.0692	0.4402	FALSE	FALSE	Yes	1813	Mixed (Large)		3	Large	F	2011-09-01	FALSE
54.1545	57.0796	59.0854	61.1971	0.6064	FALSE	FALSE	Yes	1814	Cockapoo / Cockerpoo / Spoodle (X Spaniel/Poodle)		2	Medium	M	2014-12-06	FALSE
28.9735	35.8172	24.9657	43.1406	-1.9392	TRUE	TRUE	No	1815	Retriever - Golden		3	Large	F	2006-10-06	FALSE
31.949	29.7477	28.7496	34.9134	-1.485	TRUE	TRUE	No	1816	Retriever - Golden		3	Large	M	2007-02-17	FALSE
31.949	29.7477	28.7496	34.9134	-1.485	TRUE	TRUE	Yes	1817	Spaniel - English Cocker		2	Medium	F	2007-03-24	FALSE
14.8681	18.8166	22.7174	32.9745	-1.9159	TRUE	FALSE	Yes	1818	Spaniel - English Cocker		2	Medium	F	2009-09-01	FALSE
14.8681	18.8166	22.7174	32.9745	-1.9159	TRUE	FALSE	Yes	1819	Spaniel - English Cocker		2	Medium	F	2012-06-17	FALSE
14.8681	18.8166	22.7174	32.9745	-1.9159	TRUE	FALSE	Yes	1820	Tibetan Terrier		2	Medium	M	2009-03-23	FALSE
31.949	29.7477	28.7496	34.9134	-1.485	TRUE	TRUE	Yes	1821	Mixed (Medium)		2	Medium	M	2006-03-29	FALSE
20.4824	16.4	22.7174	44.2827	-1.8522	TRUE	FALSE	Yes	1822	Mixed (Medium)		2	Medium	F	2013-02-19	FALSE
14.8681	18.8166	22.7174	32.9745	-1.9159	TRUE	FALSE	Yes	1823	Border Terrier		1	Small	F	2013-11-05	FALSE
14.8681	18.8166	22.7174	32.9745	-1.9159	TRUE	FALSE	Yes	1824	Italian Greyhound		1	Small	M	2011-06-19	FALSE
31.949	29.7477	28.7496	34.9134	-1.485	TRUE	TRUE	No	1825	Mixed (Large)		3	Large	M	2004-12-24	FALSE
14.8681	18.8166	22.7174	32.9745	-1.9159	TRUE	FALSE	Yes	1826	Husky - Siberian		3	Large	M	2015-02-18	FALSE
46.9254	30.1852	51.7692	61.1971	0.2654	FALSE	FALSE	Yes	1827	Spaniel - English Cocker		2	Medium	F	2013-10-02	FALSE
58.4932	57.0796	59.0854	46.6467	0.6874	FALSE	FALSE	Yes	1828	Rottweiler		3	Large	F	2014-02-02	FALSE
47.6554	46.4455	36.2346	45.4135	-0.3453	TRUE	TRUE	Yes	1829	Schnauzer (Standard)		2	Medium	F	2007-10-28	FALSE
47.4587	60.4527	43.8546	57.9757	0.018	FALSE	TRUE	No	1830	Schnauzer (Standard)		2	Medium	F	2007-10-28	FALSE
59.0676	60.4527	62.3168	54.7338	0.739	FALSE	TRUE	Yes	1831	Mixed (Medium)		2	Medium	M	2007-07-16	FALSE
46.0168	49.9674	51.7692	49.8001	0.3646	FALSE	FALSE	Yes	1832	Jack/Parson Russell Terrier		1	Small	M	2009-12-24	FALSE
56.743	57.0796	59.0854	46.097	0.6552	FALSE	FALSE	Yes	1833	Retriever - Labrador		3	Large	F	2014-07-13	FALSE
58.4932	57.0796	59.0854	61.1971	0.6874	FALSE	FALSE	Yes	1834	Other (Small)		1	Small	M	2014-06-29	FALSE
48.9818	60.4527	29.7823	52.5338	-0.7826	TRUE	TRUE	No	1835	Retriever - Labrador		3	Large	F	2004-05-05	FALSE
51.2441	57.0796	49.4087	61.1971	0.4492	FALSE	FALSE	Yes	1836	Rottweiler		3	Large	M	2013-12-19	FALSE
47.5341	57.0796	59.0854	46.6467	0.4761	FALSE	FALSE	Yes	1837	Mixed (Medium)		2	Medium	F	2013-08-01	FALSE
46.3098	45.5208	47.8924	62.0292	0.0981	FALSE	TRUE	No	1838	Mixed (Large)		3	Large	M	2002-05-05	FALSE
52.1408	45.3842	59.0854	56.9781	0.5406	FALSE	FALSE	Yes	1839	Spaniel - English Springer		2	Medium	F	2013-11-15	FALSE
58.4932	57.0796	59.0854	49.2421	0.6874	FALSE	FALSE	Yes	1840	Yorkshire Terrier		1	Small	M	2014-11-14	FALSE
56.6157	34.1909	46.336	49.2421	0.4054	FALSE	FALSE	Yes	1841	Jack/Parson Russell Terrier		1	Small	F	2011-06-08	FALSE
58.4932	57.0796	59.0854	61.1971	0.6874	FALSE	FALSE	Yes	1842	German Pointer- Shorthaired		3	Large	M	2014-01-01	FALSE
57.0238	34.1909	59.0854	61.1971	0.5687	FALSE	FALSE	Yes	1843	Retriever - Labrador		3	Large	F	2014-12-02	FALSE
38.4874	44.3927	38.9088	46.8317	-0.5263	TRUE	TRUE	Yes	1844	Schnauzer (Miniature)		1	Small	F	2003-11-23	FALSE
30.652	36.9197	42.8894	39.8973	-0.6168	TRUE	TRUE	No	1845	Mixed (Medium)		2	Medium	M	1998-05-18	FALSE
57.1005	57.0796	51.7692	57.5887	0.5943	FALSE	FALSE	Yes	1846	Cross Breed (Unknown X )/ Mongrel		4	Extra Large	M	2014-01-20	FALSE
39.5021	45.3248	51.7692	49.8001	0.2156	FALSE	FALSE	Yes	1847	Cockapoo / Cockerpoo / Spoodle (X Spaniel/Poodle)		2	Medium	F	2014-10-03	FALSE
55.5782	57.0796	59.0854	61.1971	0.6334	FALSE	FALSE	Yes	1848	Other (Medium)		2	Medium	M	2014-03-19	FALSE
41.4492	57.0796	38.5346	37.599	-0.028	TRUE	FALSE	No	1849	Mixed (Small)		1	Small	M	2013-06-01	FALSE
53.8574	49.6232	51.7692	53.6039	0.5192	FALSE	FALSE	Yes	1850	Bull Terrier - Staffordshire		2	Medium	M	2013-07-09	FALSE
45.0439	31.9475	50.3262	56.9781	0.2261	FALSE	FALSE	Yes	1851	Puggle (X Pug/ Beagle)		1	Small	M	2011-12-06	FALSE
42.6561	49.6232	34.2418	47.0702	-0.2103	TRUE	FALSE	Yes	1852	Tibetan Terrier		2	Medium	F	2012-05-16	FALSE
50.1868	45.3842	51.7692	42.9751	0.4347	FALSE	FALSE	Yes	1853	Whippet		2	Medium	F	2012-08-19	FALSE
55.7041	50.595	51.7692	36.0692	0.5566	FALSE	FALSE	Yes	1854	Mixed (Small)		1	Small	M	2013-09-01	FALSE
49.166	60.4527	41.0204	24.3192	-0.0341	TRUE	TRUE	Yes	1855	Bull Terrier - Staffordshire		2	Medium	F	2007-02-05	FALSE
47.3604	41.6672	30.6468	42.4068	-0.7675	TRUE	TRUE	Yes	1856	Jack/Parson Russell Terrier		1	Small	F	2005-05-31	FALSE
46.5054	25.8275	35.5487	61.1971	-0.2378	TRUE	FALSE	Yes	1857	Boxer		3	Large	M	2012-03-17	FALSE
55.5782	57.0796	59.0854	61.1971	0.6334	FALSE	FALSE	Yes	1858	Chihuahua - Smooth Coat		1	Small	F	2011-12-06	FALSE
58.4932	57.0796	37.0405	61.1971	0.2478	FALSE	FALSE	Yes	1859	German Shepherd / Alsatian		3	Large	F	2012-03-25	FALSE
49.4948	45.09	47.3945	56.9781	0.3523	FALSE	FALSE	Yes	1860	Pug		1	Small	M	2013-12-24	FALSE
51.3166	44.6895	50.3262	56.9781	0.4349	FALSE	FALSE	Yes	1861	Jack/Parson Russell Terrier		1	Small	M	2012-11-22	FALSE
22.9051	35.1033	19.2917	48.3449	-1.868	TRUE	FALSE	No	1862	Mixed (Medium)		2	Medium	M	2010-02-07	FALSE
58.4932	33.9158	35.0999	56.1884	0.0644	FALSE	FALSE	Yes	1863	Spaniel - English Cocker		2	Medium	F	2014-05-17	FALSE
40.9726	36.1078	47.3945	49.8001	0.1296	FALSE	FALSE	Yes	1864	Retriever - Golden		3	Large	M	2009-10-07	FALSE
59.0676	60.4527	62.3168	62.0292	0.739	FALSE	TRUE	Yes	1865	Bulldog - French		1	Small	M	2006-08-16	FALSE
41.3593	38.6699	51.5262	62.0292	-0.0054	TRUE	TRUE	Yes	1866	Shih Tzu		1	Small	F	2007-09-01	FALSE
59.0676	60.4527	62.3168	62.0292	0.739	FALSE	TRUE	Yes	1867	Jack/Parson Russell Terrier		1	Small	F	2007-09-04	FALSE
58.4932	57.0796	59.0854	57.5887	0.6874	FALSE	FALSE	Yes	1868	Retriever - Labrador		3	Large	F	2009-06-04	FALSE
32.6777	37.0355	33.9163	61.1971	-0.4931	TRUE	FALSE	Yes	1869	Retriever - Labrador		3	Large	M	2012-05-05	FALSE
52.0435	44.1932	37.2286	43.9454	0.1026	FALSE	FALSE	Yes	1870	Chihuahua - Smooth Coat		1	Small	M	2014-11-19	FALSE
48.1218	28.5791	59.0854	36.0692	0.3384	FALSE	FALSE	Yes	1871	Dachshund (Standard)		2	Medium	M	2012-03-22	FALSE
50.8826	57.0796	59.0854	61.1971	0.5429	FALSE	FALSE	Yes	1872	Mixed (Medium)		2	Medium	M	2010-03-19	FALSE
58.4932	57.0796	37.0405	61.1971	0.2478	FALSE	FALSE	No	1873	Spaniel - English Springer		2	Medium	M	2011-09-18	FALSE
35.2096	57.0796	36.1866	61.1971	-0.2577	TRUE	FALSE	Yes	1874	German Shepherd / Alsatian		3	Large	F	2008-09-08	FALSE
58.4932	57.0796	59.0854	61.1971	0.6874	FALSE	FALSE	Yes	1875	German Shepherd / Alsatian		3	Large	F	2014-05-26	FALSE
38.3976	31.2268	47.3945	49.2421	0.0323	FALSE	FALSE	Yes	1876	Retriever - Labrador		3	Large	M	2014-12-01	FALSE
50.2825	27.537	37.0405	53.6039	-0.0713	TRUE	FALSE	Yes	1877	Lhasa Apso		1	Small	F	2014-12-11	FALSE
49.6377	57.0796	59.0854	61.1971	0.5183	FALSE	FALSE	Yes	1878	Pug		1	Small	M	2013-12-24	FALSE
51.3407	39.776	59.0854	56.9781	0.4994	FALSE	FALSE	Yes	1879	Affenpinscher		1	Small	F	2014-10-21	FALSE
57.0238	33.2854	33.3268	42.6373	-0.0609	TRUE	FALSE	Yes	1880	Cross Breed (Unknown X )/ Mongrel		4	Extra Large	F	2014-12-01	FALSE
46.6453	57.0796	51.7692	53.0262	0.3905	FALSE	FALSE	Yes	1881	Bull Terrier - Staffordshire		2	Medium	M	2014-05-23	FALSE
51.6068	38.8216	59.0854	50.923	0.499	FALSE	FALSE	No	1882	Mixed (Large)		3	Large	F	2012-01-07	FALSE
58.4932	57.0796	59.0854	61.1971	0.6874	FALSE	FALSE	Yes	1883	Spaniel - English Cocker		2	Medium	F	2013-10-25	FALSE
52.9711	57.0796	27.7083	58.6366	-0.4078	TRUE	FALSE	No	1884	Bull Terrier - Staffordshire		2	Medium	M	2014-04-21	FALSE
37.0886	34.6845	36.1043	42.6109	-0.7386	TRUE	TRUE	No	1885	Retriever - Labrador		3	Large	M	2002-08-15	FALSE
57.1005	57.0796	51.7692	54.1857	0.5943	FALSE	FALSE	Yes	1886	Beagle		2	Medium	F	2014-08-10	FALSE
48.2396	49.6232	51.7692	57.5887	0.4088	FALSE	FALSE	Yes	1887	Retriever - Labrador		3	Large	F	2014-01-27	FALSE
54.1545	34.1909	37.0405	56.9781	0.0751	FALSE	FALSE	Yes	1888	Cairn Terrier		1	Small	F	2013-03-20	FALSE
58.4932	57.0796	59.0854	61.1971	0.6874	FALSE	FALSE	Yes	1889	Mixed (Medium)		2	Medium	M	2014-12-07	FALSE
49.7346	48.3293	36.971	54.7338	-0.225	TRUE	TRUE	No	1890	Retriever - Labrador		3	Large	F	2006-04-01	FALSE
54.6214	44.343	51.8728	42.4068	0.4778	FALSE	TRUE	Yes	1891	Leonberger		4	Extra Large	F	2006-04-01	FALSE
58.4932	57.0796	59.0854	57.5887	0.6874	FALSE	FALSE	Yes	1892	Husky - Siberian		3	Large	M	2010-10-11	FALSE
53.1183	57.0796	37.2286	43.3971	0.1549	FALSE	FALSE	Yes	1893	Retriever - Labrador		3	Large	F	2012-07-18	FALSE
40.7572	43.6466	26.927	48.7822	-1.3429	TRUE	TRUE	No	1894	Retriever - Labrador		3	Large	F	2005-11-19	FALSE
33.9075	38.3669	39.007	62.0292	-0.6828	TRUE	TRUE	No	1895	Bedlington Terrier		2	Medium	M	2002-12-23	FALSE
52.7507	57.0796	59.0854	61.1971	0.5794	FALSE	FALSE	Yes	1896	Spaniel - English Cocker		2	Medium	F	2014-03-18	FALSE
51.3697	44.343	39.7767	62.0292	-0.0138	TRUE	TRUE	No	1897	Spaniel - English Cocker		2	Medium	M	2004-04-01	FALSE
22.2563	33.6701	37.2286	0.2481	-0.579	TRUE	FALSE	Yes	1898	Mixed (Medium)		2	Medium	F	2014-04-02	FALSE
44.9282	42.4977	31.4794	45.0488	-0.7877	TRUE	TRUE	Yes	1899	Yorkshire Terrier		1	Small	F	2004-04-23	FALSE
54.1545	57.0796	59.0854	61.1971	0.6064	FALSE	FALSE	Yes	1900	Retriever - Labrador		3	Large	F	2008-06-16	FALSE
50.7383	57.0796	47.3945	61.1971	0.405	FALSE	FALSE	Yes	1901	Shih Tzu Poodle/Pooshih/Shih Poo (X Shih Tzu/Poodle)		1	Small	F	2014-12-07	FALSE
39.9087	35.1843	41.2818	36.4647	-0.0486	TRUE	FALSE	Yes	1902	Retriever - Labrador		3	Large	M	2008-12-04	FALSE
58.4932	57.0796	59.0854	61.1971	0.6874	FALSE	FALSE	Yes	1903	Shih Tzu Poodle/Pooshih/Shih Poo (X Shih Tzu/Poodle)		1	Small	F	2014-12-07	FALSE
57.0238	49.6232	38.9282	47.0702	0.2823	FALSE	FALSE	No	1904	Mixed (Medium)		2	Medium	M	2014-09-30	FALSE
29.9613	34.2595	42.294	62.0292	-0.6629	TRUE	TRUE	No	1905	Mixed (Small)		1	Small	M	2006-09-20	FALSE
45.472	40.2674	37.4941	39.3565	-0.3491	TRUE	TRUE	No	1906	Mixed (Small)		1	Small	F	2006-09-20	FALSE
58.1541	60.4527	55.1542	62.0292	0.6442	FALSE	TRUE	Yes	1907	Border Collie		2	Medium	F	2001-12-23	FALSE
58.4932	57.0796	59.0854	61.1971	0.6874	FALSE	FALSE	Yes	1908	Retriever - Labrador		3	Large	M	2010-05-12	FALSE
59.0676	60.4527	62.3168	62.0292	0.739	FALSE	TRUE	Yes	1909	Cross Breed (Unknown X )/ Mongrel		4	Extra Large	M	2007-04-24	FALSE
38.5726	32.6146	33.3423	52.5338	-0.8752	TRUE	TRUE	No	1910	Retriever - Labrador		3	Large	M	2005-11-11	FALSE
26.2753	30.3999	32.8188	49.0709	-0.7471	TRUE	FALSE	Yes	1911	Retriever - Golden		3	Large	F	2014-01-21	FALSE
51.1235	34.1909	39.7201	25.9845	0.1205	FALSE	FALSE	Yes	1912	Retriever - Labrador		3	Large	M	2010-06-24	FALSE
54.1545	57.0796	59.0854	61.1971	0.6064	FALSE	FALSE	Yes	1913	Spaniel - English Springer		2	Medium	M	2013-07-25	FALSE
58.4932	57.0796	59.0854	61.1971	0.6874	FALSE	FALSE	Yes	1914	Bichon Frise		1	Small	M	2014-11-30	FALSE
56.6157	57.0796	59.0854	61.1971	0.6528	FALSE	FALSE	Yes	1915	Irish Terrier		2	Medium	M	2011-09-03	FALSE
49.5662	36.1078	47.77	58.6366	0.3122	FALSE	FALSE	Yes	1916	Bull Terrier - Staffordshire		2	Medium	M	2008-12-24	FALSE
56.743	57.0796	59.0854	61.1971	0.6552	FALSE	FALSE	Yes	1917	Mal-shi (X Maltese/Shih Tzu)		1	Small	F	2014-12-04	FALSE
54.3034	57.0796	59.0854	61.1971	0.6092	FALSE	FALSE	Yes	1918	Spaniel - English Cocker		2	Medium	M	2011-01-25	FALSE
59.0676	60.4527	34.2933	62.0292	-0.0819	TRUE	TRUE	No	1919	Bull Terrier - Staffordshire		2	Medium	F	2006-02-10	FALSE
25.3378	37.3715	24.5258	48.2528	-2.0938	TRUE	TRUE	No	1920	Great Dane		4	Extra Large	F	2006-01-08	FALSE
57.0238	57.0796	59.0854	61.1971	0.6604	FALSE	FALSE	Yes	1921	Bull Terrier - Staffordshire		2	Medium	M	2013-04-03	FALSE
58.4932	34.1909	59.0854	56.9781	0.5957	FALSE	FALSE	Yes	1922	Chihuahua - Smooth Coat		1	Small	F	2013-07-23	FALSE
28.0443	24.1583	35.5487	49.8001	-0.6492	TRUE	FALSE	Yes	1923	Spaniel - English Springer		2	Medium	M	2011-04-22	FALSE
58.4932	57.0796	59.0854	61.1971	0.6874	FALSE	FALSE	Yes	1924	Bulldog - French		1	Small	F	2014-11-24	FALSE
33.2056	35.1686	46.5151	59.5692	-0.4103	TRUE	TRUE	Yes	1925	Shih Tzu		1	Small	F	2002-12-05	FALSE
42.4763	54.7453	51.5262	58.5624	0.0355	FALSE	TRUE	Yes	1926	Spaniel - Field		2	Medium	F	2004-01-04	FALSE
47.8394	50.595	41.2818	55.1801	0.1867	FALSE	FALSE	No	1927	Mixed (Medium)		2	Medium	M	2010-12-04	FALSE
44.6977	57.0796	47.77	40.2205	0.2901	FALSE	FALSE	Yes	1928	Cockapoo / Cockerpoo / Spoodle (X Spaniel/Poodle)		2	Medium	M	2012-09-02	FALSE
58.4932	57.0796	59.0854	46.097	0.6874	FALSE	FALSE	Yes	1929	Setter - Gordon		3	Large	F	2013-09-30	FALSE
36.2961	38.7467	31.0657	34.3392	-1.1351	TRUE	TRUE	Yes	1930	Retriever - Labrador		3	Large	F	2004-03-16	FALSE
58.4932	57.0796	59.0854	56.9781	0.6874	FALSE	FALSE	Yes	1931	Mixed (Medium)		2	Medium	M	2008-02-01	FALSE
57.0238	57.0796	59.0854	61.1971	0.6604	FALSE	FALSE	Yes	1932	Retriever - Labrador		3	Large	F	2013-05-22	FALSE
44.6977	35.8782	47.77	55.1801	0.212	FALSE	FALSE	Yes	1933	Tibetan Terrier		2	Medium	M	2013-11-01	FALSE
58.4932	34.1909	59.0854	61.1971	0.5957	FALSE	FALSE	Yes	1934	Chihuahua - Long Coat		1	Small	F	2014-11-28	FALSE
48.0635	41.0206	39.2254	52.5338	-0.1601	TRUE	TRUE	Yes	1935	Cross Breed (Unknown X )/ Mongrel		4	Extra Large	M	2004-01-14	FALSE
58.4932	57.0796	59.0854	61.1971	0.6874	FALSE	FALSE	Yes	1936	Chihuahua - Smooth Coat		1	Small	F	2014-12-16	FALSE
58.4932	57.0796	59.0854	61.1971	0.6874	FALSE	FALSE	Yes	1937	King Charles Spaniel - Cavalier		1	Small	F	2014-12-17	FALSE
29.6912	30.7376	59.0854	47.7491	-0.0216	TRUE	FALSE	Yes	1938	Mixed (Large)		3	Large	F	2013-02-11	FALSE
57.1005	32.4549	35.5487	53.6039	0.0473	FALSE	FALSE	Yes	1939	Pug		1	Small	F	2014-10-24	FALSE
52.3599	57.0796	59.0854	49.2421	0.5718	FALSE	FALSE	Yes	1940	Shih Tzu		1	Small	F	2014-12-18	FALSE
50.4023	57.0796	47.3945	61.1971	0.3983	FALSE	FALSE	Yes	1941	Shih Tzu		1	Small	M	2012-06-10	FALSE
42.314	3.8916	16.1829	61.1971	-2.2972	TRUE	FALSE	No	1942	Mixed (Medium)		2	Medium	M	2014-03-26	FALSE
53.6351	57.0796	59.0854	42.9751	0.5964	FALSE	FALSE	Yes	1943	Jack/Parson Russell Terrier		1	Small	F	2013-08-31	FALSE
58.4932	57.0796	59.0854	38.1619	0.6874	FALSE	FALSE	Yes	1944	Spaniel - English Cocker		2	Medium	M	2014-04-10	FALSE
47.1079	47.427	41.5814	62.0292	-0.0841	TRUE	TRUE	Yes	1945	Retriever - Golden		3	Large	M	2003-11-15	FALSE
58.4932	34.1909	59.0854	61.1971	0.5957	FALSE	FALSE	Yes	1946	Mixed (Small)		1	Small	F	2013-03-15	FALSE
34.4556	39.2336	27.6831	54.0087	-1.4971	TRUE	TRUE	No	1947	Husky - Siberian		3	Large	M	2007-02-08	FALSE
54.2289	35.1302	51.7692	53.0262	0.4563	FALSE	FALSE	Yes	1948	Spaniel - English Springer		2	Medium	M	2013-05-25	FALSE
45.0258	37.9541	37.0053	42.5701	-0.3942	TRUE	TRUE	Yes	1949	Bull Terrier - Staffordshire		2	Medium	F	1999-10-12	FALSE
48.6646	57.0796	59.0854	57.5887	0.4988	FALSE	FALSE	Yes	1950	Border Terrier		1	Small	F	2010-08-19	FALSE
37.847	42.2896	55.564	58.5624	-0.0722	TRUE	TRUE	Yes	1951	Other (Small)		1	Small	M	2007-07-31	FALSE
58.4932	57.0796	59.0854	61.1971	0.6874	FALSE	FALSE	Yes	1952	Cairn Terrier		1	Small	F	2013-03-20	FALSE
42.314	31.5195	35.2402	46.097	-0.2697	TRUE	FALSE	Yes	1953	Schnauzer (Miniature)		1	Small	M	2010-05-18	FALSE
1.9923	27.5869	39.3339	61.1971	-0.9401	TRUE	FALSE	Yes	1954	Bichon Frise		1	Small	M	2012-09-01	FALSE
50.1629	41.7479	59.0854	29.2516	0.4865	FALSE	FALSE	Yes	1955	Lurcher		3	Large	M	2014-06-23	FALSE
41.4492	39.2535	51.7692	53.6039	0.2279	FALSE	FALSE	Yes	1956	Rhodesian Ridgeback		3	Large	F	2012-07-18	FALSE
57.0238	57.0796	59.0854	61.1971	0.6604	FALSE	FALSE	Yes	1957	Lhasa Apso		1	Small	F	2013-12-15	FALSE
57.0238	57.0796	45.4695	61.1971	0.4864	FALSE	FALSE	Yes	1958	Mixed (Large)		3	Large	M	2014-04-03	FALSE
43.4566	57.0796	35.8151	52.8492	-0.1019	TRUE	FALSE	Yes	1959	Border Terrier		1	Small	F	2013-08-31	FALSE
58.4932	57.0796	59.0854	56.9781	0.6874	FALSE	FALSE	Yes	1960	Bichon Frise		1	Small	F	2014-09-09	FALSE
57.0238	57.0796	59.0854	61.1971	0.6604	FALSE	FALSE	Yes	1961	Boston Terrier		1	Small	F	2014-01-01	FALSE
58.4932	34.1909	59.0854	61.1971	0.5957	FALSE	FALSE	Yes	1962	Beagle		2	Medium	F	2012-12-21	FALSE
51.5577	44.8506	41.847	54.0087	0.0872	FALSE	TRUE	No	1963	Spaniel - English Springer		2	Medium	F	2007-06-22	FALSE
58.4932	57.0796	59.0854	61.1971	0.6874	FALSE	FALSE	Yes	1964	Spaniel - English Cocker		2	Medium	F	2014-07-10	FALSE
37.6614	46.3254	39.673	59.5692	-0.517	TRUE	TRUE	Yes	1965	Mixed (Large)		3	Large	M	2005-12-14	FALSE
39.7279	39.738	41.7716	58.6366	-0.0068	TRUE	FALSE	No	1966	Chihuahua - Smooth Coat		1	Small	F	2010-09-05	FALSE
58.4932	57.0796	59.0854	61.1971	0.6874	FALSE	FALSE	Yes	1967	Retriever - Labrador		3	Large	F	2014-07-20	FALSE
33.4396	41.4407	29.4475	61.1971	-0.7257	TRUE	FALSE	Yes	1968	Bullmastiff		3	Large	M	2008-03-10	FALSE
56.4631	49.6232	52.3265	50.7496	0.5753	FALSE	FALSE	Yes	1969	Jack Chi (X Jack Russell/Chihuahua)		1	Small	F	2013-06-23	FALSE
56.2601	35.7931	59.0854	56.9781	0.5674	FALSE	FALSE	Yes	1970	Border Collie		2	Medium	M	2014-01-08	FALSE
56.743	49.6232	59.0854	56.9781	0.6412	FALSE	FALSE	Yes	1971	Cockapoo / Cockerpoo / Spoodle (X Spaniel/Poodle)		2	Medium	M	2012-12-10	FALSE
59.0676	60.4527	62.3168	62.0292	0.739	FALSE	TRUE	Yes	1972	Rhodesian Ridgeback		3	Large	M	2003-09-17	FALSE
24.0807	28.2133	34.938	42.6373	-0.7048	TRUE	FALSE	Yes	1973	Retriever - Golden		3	Large	F	2011-06-19	FALSE
58.4932	35.1302	33.6398	53.0262	-0.001	TRUE	FALSE	Yes	1974	Patterdale Terrier		1	Small	M	2010-05-01	FALSE
57.0058	60.4527	42.9692	59.5692	0.3185	FALSE	TRUE	Yes	1975	Other (Medium)		2	Medium	M	2006-09-04	FALSE
46.1563	34.1909	59.0854	61.1971	0.3565	FALSE	FALSE	Yes	1976	Shih Tzu		1	Small	F	2014-11-18	FALSE
43.8235	57.0796	47.3945	61.1971	0.2652	FALSE	FALSE	No	1977	Labradoodle (X Labrador/Poodle)		3	Large	F	2010-05-26	FALSE
51.7279	49.1249	59.0854	39.8365	0.5442	FALSE	FALSE	Yes	1978	Cross Breed (Unknown X )/ Mongrel		4	Extra Large	M	2013-06-25	FALSE
58.4932	57.0796	59.0854	53.6039	0.6874	FALSE	FALSE	Yes	1979	Cross Breed (Unknown X )/ Mongrel		4	Extra Large	F	2012-06-25	FALSE
45.4602	57.0796	44.5171	51.3141	0.2381	FALSE	FALSE	Yes	1980	Yorkshire Terrier		1	Small	F	2014-01-09	FALSE
54.0801	57.0796	59.0854	42.4261	0.605	FALSE	FALSE	Yes	1981	Bull Terrier - Staffordshire		2	Medium	F	2009-09-02	FALSE
55.6537	34.1909	51.7692	61.1971	0.4756	FALSE	FALSE	Yes	1982	Mixed (Small)		1	Small	M	2011-03-01	FALSE
58.4932	57.0796	38.9282	0	0.3233	FALSE	FALSE	Yes	1983	Bull Terrier - Staffordshire		2	Medium	M	2012-11-28	FALSE
58.4932	57.0796	59.0854	61.1971	0.6874	FALSE	FALSE	Yes	1984	Bull Terrier - Staffordshire		2	Medium	F	2012-09-03	FALSE
59.0676	60.4527	62.3168	51.0792	0.739	FALSE	TRUE	Yes	1985	Cross Breed (Unknown X )/ Mongrel		4	Extra Large	M	2007-10-03	FALSE
27.2972	37.7346	47.3945	61.1971	-0.1471	TRUE	FALSE	Yes	1986	Scottish Terrier		2	Medium	M	2014-01-23	FALSE
31.1524	45.3248	44.2315	57.5887	-0.0957	TRUE	FALSE	Yes	1987	Shih Tzu		1	Small	F	2014-12-25	FALSE
58.4932	57.0796	59.0854	45.548	0.6874	FALSE	FALSE	Yes	1988	Yorkshire Terrier		1	Small	F	2011-12-06	FALSE
43.1871	41.3776	36.7498	53.4582	-0.4771	TRUE	TRUE	No	1989	Mixed (Small)		1	Small	F	2002-03-04	FALSE
46.0168	39.1805	47.3945	53.0262	0.2542	FALSE	FALSE	Yes	1990	Shih Tzu		1	Small	M	2009-04-12	FALSE
47.0657	57.0796	51.7692	61.1971	0.3991	FALSE	FALSE	Yes	1991	Bichon Frise		1	Small	M	2008-06-20	FALSE
41.9495	38.964	46.7945	53.0262	0.1576	FALSE	FALSE	Yes	1992	German Shepherd / Alsatian		3	Large	M	2014-12-23	FALSE
58.4932	57.0796	59.0854	61.1971	0.6874	FALSE	FALSE	Yes	1993	Spaniel - English Springer		2	Medium	F	2014-02-01	FALSE
47.8805	45.8011	43.3762	54.7338	0.0159	FALSE	TRUE	No	1994	Retriever - Labrador		3	Large	F	2006-02-04	FALSE
45.4999	50.2427	41.0204	50.3785	-0.1675	TRUE	TRUE	No	1995	Scottish Terrier		2	Medium	F	2002-03-04	FALSE
45.0397	60.4527	40.5927	62.0292	-0.2039	TRUE	TRUE	Yes	1996	Other (Medium)		2	Medium	F	2005-04-28	FALSE
51.0811	46.0891	34.6167	51.0792	-0.3288	TRUE	TRUE	Yes	1997	Mixed (Small)		1	Small	F	2006-10-31	FALSE
52.7507	49.6232	37.0405	61.1971	0.1258	FALSE	FALSE	Yes	1998	Retriever - Golden		3	Large	M	2011-02-02	FALSE
52.0921	34.1909	59.0854	53.6039	0.4749	FALSE	FALSE	Yes	1999	Poodle (Miniature)		2	Medium	M	2014-11-12	FALSE
58.4932	35.1302	37.0405	61.1971	0.1638	FALSE	FALSE	Yes	2000	Chihuahua - Long Coat		1	Small	M	2010-03-05	FALSE
50.7143	57.0796	59.0854	42.9751	0.5396	FALSE	FALSE	Yes	2001	German Shepherd / Alsatian		3	Large	F	2014-03-20	FALSE
0	27.1585	24.3692	38.6453	-2.7653	TRUE	TRUE	No	2002	Spaniel - English Cocker		2	Medium	M	2003-06-05	FALSE
54.3666	60.4527	42.2436	44.8867	0.2013	FALSE	TRUE	Yes	2003	Spaniel - English Springer		2	Medium	M	2007-08-26	FALSE
44.7669	30.4393	27.9043	45.928	-0.6849	TRUE	FALSE	Yes	2004	Retriever - Labrador		3	Large	M	2013-08-22	FALSE
58.4932	57.0796	59.0854	61.1971	0.6874	FALSE	FALSE	Yes	2005	Cross Breed (Unknown X )/ Mongrel		4	Extra Large	M	2013-01-10	FALSE
39.0284	33.1438	34.5971	51.3141	-0.3547	TRUE	FALSE	Yes	2006	Cross Breed (Unknown X )/ Mongrel		4	Extra Large	M	2011-12-12	FALSE
45.3676	35.1843	46.9713	47.5792	0.2054	FALSE	FALSE	Yes	2007	Cross Breed (Unknown X )/ Mongrel		4	Extra Large	F	2012-09-13	FALSE
53.4133	41.7036	59.0854	46.097	0.5498	FALSE	FALSE	Yes	2008	German Shepherd / Alsatian		3	Large	F	2015-01-04	FALSE
54.8263	57.0796	59.0854	61.1971	0.6192	FALSE	FALSE	Yes	2009	Border Collie		2	Medium	F	2013-09-06	FALSE
26.3667	32.8963	28.5336	46.4669	-1.6824	TRUE	TRUE	No	2010	Border Collie		2	Medium	F	1997-10-05	FALSE
35.7475	31.9475	35.7177	37.9889	-0.3803	TRUE	FALSE	No	2011	Bichon Frise		1	Small	F	2011-01-21	FALSE
49.9	57.0796	44.8591	56.9781	0.3357	FALSE	FALSE	Yes	2012	Spaniel - English Springer		2	Medium	M	2014-08-15	FALSE
53.2524	60.4527	27.8827	35.4827	-0.8016	TRUE	TRUE	Yes	2013	Other (Medium)		2	Medium	F	2007-06-05	FALSE
11.7723	22.3634	41.3188	34.3348	-0.7791	TRUE	FALSE	Yes	2014	Mixed (Small)		1	Small	M	2014-01-02	FALSE
56.4785	34.1465	50.8118	51.6174	0.5207	FALSE	TRUE	Yes	2015	Mixed (Medium)		2	Medium	M	2005-10-09	FALSE
54.1545	57.0796	40.7042	61.1971	0.3041	FALSE	FALSE	Yes	2016	Chihuahua - Long Coat		1	Small	F	2012-10-17	FALSE
41.8484	39.3947	44.2336	45.0488	-0.1743	TRUE	TRUE	Yes	2017	Mixed (Small)		1	Small	M	2007-01-01	FALSE
58.4932	37.0046	33.6398	61.1971	0.013	FALSE	FALSE	Yes	2018	Retriever - Labrador		3	Large	F	2012-08-08	FALSE
58.4932	57.0796	59.0854	56.9781	0.6874	FALSE	FALSE	Yes	2019	King Charles Spaniel - Cavalier		1	Small	M	2014-11-29	FALSE
52.7017	34.1909	59.0854	49.2421	0.4868	FALSE	FALSE	Yes	2020	Retriever - Golden		3	Large	M	2013-03-29	FALSE
48.7119	57.0796	51.7692	53.0262	0.4322	FALSE	FALSE	Yes	2021	Spaniel - English Springer		2	Medium	F	2012-06-04	FALSE
53.9316	41.7036	52.3265	47.5792	0.499	FALSE	FALSE	Yes	2022	Labradoodle (X Labrador/Poodle)		3	Large	F	2014-05-10	FALSE
58.4932	57.0796	59.0854	61.1971	0.6874	FALSE	FALSE	Yes	2023	Pomeranian		1	Small	M	2012-08-21	FALSE
41.4265	39.4006	47.3945	61.1971	0.1608	FALSE	FALSE	No	2024	Pomeranian		1	Small	M	2012-08-28	FALSE
40.4062	29.7641	51.7692	49.8001	0.1261	FALSE	FALSE	Yes	2025	Yorkshire Terrier		1	Small	M	2008-11-04	FALSE
41.1774	40.4249	23.34	46.6695	-1.6764	TRUE	TRUE	No	2026	Retriever - Labrador		3	Large	F	2005-12-07	FALSE
39.4795	50.595	59.0854	53.6039	0.2982	FALSE	FALSE	Yes	2027	Mixed (Medium)		2	Medium	M	2009-06-10	FALSE
58.4932	57.0796	59.0854	61.1971	0.6874	FALSE	FALSE	Yes	2028	Bull Terrier - Staffordshire		2	Medium	F	2013-12-30	FALSE
57.0238	57.0796	59.0854	61.1971	0.6604	FALSE	FALSE	Yes	2029	Spaniel - English Springer		2	Medium	M	2014-10-14	FALSE
47.8629	57.0796	59.0854	61.1971	0.4827	FALSE	FALSE	Yes	2030	Patterdale Terrier		1	Small	F	2015-01-05	FALSE
32.935	31.9626	29.4885	43.8319	-1.3861	TRUE	TRUE	Yes	2031	Border Collie		2	Medium	F	2007-02-11	FALSE
41.904	30.6975	35.5968	39.7084	-0.2696	TRUE	FALSE	Yes	2032	Cockapoo / Cockerpoo / Spoodle (X Spaniel/Poodle)		2	Medium	F	2014-12-04	FALSE
40.7152	48.1494	26.2906	45.2514	-1.4049	TRUE	TRUE	No	2033	King Charles Spaniel - Cavalier		1	Small	F	2007-06-15	FALSE
13.8553	24.9107	29.0741	24.1787	-1.3075	TRUE	FALSE	No	2034	King Charles Spaniel - Cavalier		1	Small	M	2009-04-27	FALSE
48.925	48.9634	35.5487	61.1971	-0.0189	TRUE	FALSE	Yes	2035	Shih Tzu		1	Small	F	2014-12-30	FALSE
24.5397	29.2433	23.0777	44.8309	-1.5278	TRUE	FALSE	Yes	2036	Retriever - Labrador		3	Large	F	2014-07-25	FALSE
54.1545	57.0796	59.0854	61.1971	0.6064	FALSE	FALSE	Yes	2037	Mixed (Large)		3	Large	M	2014-12-05	FALSE
46.7996	42.9258	36.9367	57.217	-0.3334	TRUE	TRUE	No	2038	Cairn Terrier		1	Small	M	2004-10-10	FALSE
21.9078	30.3215	47.3945	53.6039	-0.3228	TRUE	FALSE	Yes	2039	Greyhound		3	Large	M	2009-05-07	FALSE
49.4948	57.0796	59.0854	46.6467	0.5154	FALSE	FALSE	Yes	2040	Border Collie		2	Medium	F	2013-01-24	FALSE
53.9068	57.0796	47.3945	61.1971	0.4665	FALSE	FALSE	No	2041	King Charles Spaniel - Cavalier		1	Small	M	2009-04-08	FALSE
58.4932	57.0796	59.0854	61.1971	0.6874	FALSE	FALSE	Yes	2042	Other (Large)		3	Large	M	2014-04-17	FALSE
44.1063	60.4527	51.5262	54.7338	0.0953	FALSE	TRUE	Yes	2043	Retriever - Golden		3	Large	F	2007-10-19	FALSE
42.3596	24.5951	36.9606	33.1574	-0.2771	TRUE	FALSE	Yes	2044	Bull Terrier - Staffordshire		2	Medium	M	2015-01-14	FALSE
49.7092	57.0796	51.7692	49.8001	0.4521	FALSE	FALSE	Yes	2045	Schnauzer (Miniature)		1	Small	M	2013-09-29	FALSE
49.7061	44.5432	32.265	57.217	-0.5513	TRUE	TRUE	No	2046	Mixed (Medium)		2	Medium	F	2003-03-09	FALSE
55.5782	57.0796	37.0405	61.1971	0.1937	FALSE	FALSE	Yes	2047	Retriever - Labrador		3	Large	M	2010-01-18	FALSE
47.8864	34.1909	51.7692	61.1971	0.324	FALSE	FALSE	Yes	2048	West Highland White Terrier		1	Small	M	2013-02-16	FALSE
43.4337	37.0355	36.3127	36.4647	-0.1492	TRUE	FALSE	Yes	2049	Retriever - Labrador		3	Large	M	2014-04-09	FALSE
55.0262	44.746	59.0854	56.9781	0.5937	FALSE	FALSE	Yes	2050	Mixed (Small)		1	Small	M	2011-10-10	FALSE
57.0238	57.0796	59.0854	61.1971	0.6604	FALSE	FALSE	Yes	2051	Boston Terrier		1	Small	F	2014-12-14	FALSE
53.7585	57.0796	59.0854	61.1971	0.5988	FALSE	FALSE	Yes	2052	West Highland White Terrier		1	Small	M	2013-06-15	FALSE
58.4932	57.0796	59.0854	61.1971	0.6874	FALSE	FALSE	Yes	2053	Retriever - Labrador		3	Large	M	2011-02-10	FALSE
59.0676	42.8389	41.9696	62.0292	0.345	FALSE	TRUE	Yes	2054	Jack/Parson Russell Terrier		1	Small	M	2000-02-15	FALSE
58.4932	57.0796	59.0854	53.0262	0.6874	FALSE	FALSE	Yes	2055	Mixed (Medium)		2	Medium	F	2013-05-10	FALSE
58.4932	25.7369	59.0854	56.9781	0.5002	FALSE	FALSE	Yes	2056	Spaniel - English Springer		2	Medium	F	2011-08-09	FALSE
48.8066	35.2658	59.0854	56.9781	0.4188	FALSE	FALSE	Yes	2057	Husky - Siberian		3	Large	F	2011-12-06	FALSE
42.8845	34.863	33.8307	42.4684	-0.2994	TRUE	FALSE	Yes	2058	Chinese Shar Pei		3	Large	F	2013-08-31	FALSE
40.1347	24.9396	46.6204	53.6039	-0.0253	TRUE	FALSE	No	2059	Bull Terrier (Standard)		2	Medium	F	2010-07-05	FALSE
41.0654	40.5311	28.0834	38.6453	-1.2239	TRUE	TRUE	No	2060	Cairn Terrier		1	Small	F	2005-10-02	FALSE
28.5699	28.085	31.798	29.9136	-1.3353	TRUE	TRUE	No	2061	Jack/Parson Russell Terrier		1	Small	M	2000-03-04	FALSE
55.2517	57.0796	51.7692	42.4261	0.5597	FALSE	FALSE	Yes	2062	German Shepherd / Alsatian		3	Large	M	2011-10-20	FALSE
55.5782	37.0046	26.1596	48.1319	-0.5505	TRUE	FALSE	Yes	2063	Spaniel - English Cocker		2	Medium	M	2014-03-11	FALSE
27.09	37.5113	36.3495	31.5697	-1.0571	TRUE	TRUE	No	2064	West Highland White Terrier		1	Small	F	2005-01-04	FALSE
57.0238	57.0796	59.0854	61.1971	0.6604	FALSE	FALSE	Yes	2065	Retriever - Labrador		3	Large	M	2013-01-03	FALSE
57.0238	57.0796	59.0854	61.1971	0.6604	FALSE	FALSE	Yes	2066	Spaniel - English Springer		2	Medium	F	2011-09-07	FALSE
44.6055	57.0796	47.3945	61.1971	0.2813	FALSE	FALSE	Yes	2067	Swiss Mountain Sennenhund - Bernese		3	Large	F	2011-08-31	FALSE
40.8592	28.7738	52.3265	58.6366	0.1308	FALSE	FALSE	Yes	2068	Retriever - Labrador		3	Large	M	2014-08-25	FALSE
52.0948	60.4527	51.5262	54.7338	0.3842	FALSE	TRUE	Yes	2069	Retriever - Labrador		3	Large	M	2007-12-02	FALSE
58.4932	34.1909	59.0854	61.1971	0.5957	FALSE	FALSE	Yes	2070	Jack/Parson Russell Terrier		1	Small	M	2009-04-20	FALSE
58.4932	34.1909	59.0854	61.1971	0.5957	FALSE	FALSE	Yes	2071	Border Terrier		1	Small	M	2013-03-05	FALSE
56.2601	57.0796	59.0854	61.1971	0.6462	FALSE	FALSE	Yes	2072	Spaniel - English Springer		2	Medium	M	2008-11-05	FALSE
58.4932	57.0796	59.0854	61.1971	0.6874	FALSE	FALSE	Yes	2073	Spaniel - English Springer		2	Medium	M	2011-03-17	FALSE
32.4087	35.4026	29.382	38.5501	-0.7902	TRUE	FALSE	No	2074	Mixed (Small)		1	Small	M	2013-07-03	FALSE
58.4932	57.0796	59.0854	61.1971	0.6874	FALSE	FALSE	Yes	2075	Mixed (Medium)		2	Medium	F	2013-07-10	FALSE
50.4263	57.0796	37.8657	61.1971	0.1286	FALSE	FALSE	Yes	2076	Border Terrier		1	Small	M	2014-09-30	FALSE
48.6883	37.2856	51.7692	61.1971	0.3638	FALSE	FALSE	Yes	2077	Mixed (Small)		1	Small	M	2010-10-22	FALSE
58.4932	57.0796	59.0854	61.1971	0.6874	FALSE	FALSE	Yes	2078	Chihuahua - Long Coat		1	Small	M	2014-08-08	FALSE
53.3149	57.0796	35.5487	57.5887	0.0831	FALSE	FALSE	Yes	2079	Border Collie		2	Medium	M	2014-01-20	FALSE
57.0238	57.0796	59.0854	61.1971	0.6604	FALSE	FALSE	Yes	2080	Retriever - Labrador		3	Large	M	2012-09-30	FALSE
54.8263	57.0796	59.0854	39.8365	0.6192	FALSE	FALSE	Yes	2081	Cross Breed (Unknown X )/ Mongrel		4	Extra Large	M	2008-01-11	FALSE
49.578	20.7304	26.2264	59.5692	-1.0874	TRUE	TRUE	Yes	2082	Retriever - Labrador		3	Large	F	2003-03-14	FALSE
58.4932	57.0796	59.0854	61.1971	0.6874	FALSE	FALSE	Yes	2083	Bull Terrier - Staffordshire		2	Medium	F	2011-04-01	FALSE
11.5699	30.1805	28.3867	41.0131	-2.065	TRUE	TRUE	No	2084	Jack/Parson Russell Terrier		1	Small	M	2002-09-20	FALSE
57.0238	57.0796	36.2874	21.9479	0.1876	FALSE	FALSE	Yes	2085	Spaniel - English Springer		2	Medium	F	2012-04-15	FALSE
55.8792	60.4527	45.3187	59.5692	0.3633	FALSE	TRUE	Yes	2086	Spaniel - English Cocker		2	Medium	M	2007-04-30	FALSE
39.1862	37.254	59.0854	61.1971	0.2354	FALSE	FALSE	Yes	2087	Border Terrier		1	Small	M	2011-02-12	FALSE
49.5662	57.0796	35.8151	58.6366	0.0222	FALSE	FALSE	Yes	2088	Cross Breed (Unknown X )/ Mongrel		4	Extra Large	F	2012-04-30	FALSE
58.4932	34.1909	59.0854	61.1971	0.5957	FALSE	FALSE	Yes	2089	Cockapoo / Cockerpoo / Spoodle (X Spaniel/Poodle)		2	Medium	F	2014-08-09	FALSE
58.4932	34.1909	59.0854	61.1971	0.5957	FALSE	FALSE	Yes	2090	Retriever - Labrador		3	Large	M	2010-04-24	FALSE
50.8586	45.3248	51.7692	57.5887	0.4478	FALSE	FALSE	Yes	2091	West Highland White Terrier		1	Small	F	2013-06-04	FALSE
52.1676	41.2448	44.2336	62.0292	0.2	FALSE	TRUE	No	2092	Retriever - Labrador		3	Large	M	2000-03-12	FALSE
47.0798	55.249	42.1432	38.855	-0.0615	TRUE	TRUE	Yes	2093	West Highland White Terrier		1	Small	F	2006-01-30	FALSE
46.0303	43.6234	42.1432	45.454	-0.0999	TRUE	TRUE	Yes	2094	West Highland White Terrier		1	Small	M	2002-05-02	FALSE
49.5186	57.0796	59.0854	38.1619	0.5159	FALSE	FALSE	Yes	2095	Mixed (Medium)		2	Medium	M	2014-03-26	FALSE
52.6204	35.968	47.221	57.9757	0.3072	FALSE	TRUE	Yes	2096	Schnauzer (Miniature)		1	Small	M	2005-10-25	FALSE
53.1492	42.0851	40.5927	48.0494	0.0876	FALSE	TRUE	Yes	2097	German Shepherd / Alsatian		3	Large	M	2007-02-25	FALSE
57.6794	60.4527	62.3168	62.0292	0.6945	FALSE	TRUE	Yes	2098	Spaniel - English Cocker		2	Medium	M	2007-11-20	FALSE
48.6883	57.0796	47.3945	61.1971	0.3642	FALSE	FALSE	Yes	2099	Labradoodle (X Labrador/Poodle)		3	Large	F	2009-03-07	FALSE
52.7507	34.1909	59.0854	42.9751	0.4877	FALSE	FALSE	Yes	2100	Lurcher		3	Large	F	2010-03-13	FALSE
48.3104	50.595	59.0854	53.6039	0.4801	FALSE	FALSE	Yes	2101	Jack/Parson Russell Terrier		1	Small	M	2012-03-25	FALSE
58.4932	57.0796	59.0854	61.1971	0.6874	FALSE	FALSE	Yes	2102	Bull Terrier - Staffordshire		2	Medium	M	2011-05-11	FALSE
38.2176	29.025	38.9282	36.5086	-0.225	TRUE	FALSE	Yes	2103	Retriever - Labrador		3	Large	F	2014-09-05	FALSE
45.275	41.9721	51.7692	53.6039	0.3215	FALSE	FALSE	Yes	2104	Labradoodle (X Labrador/Poodle)		3	Large	M	2014-12-25	FALSE
58.4932	57.0796	59.0854	49.8001	0.6874	FALSE	FALSE	Yes	2105	Cockapoo / Cockerpoo / Spoodle (X Spaniel/Poodle)		2	Medium	F	2015-01-06	FALSE
49.0909	49.6232	21.55	32.377	-1.0316	TRUE	FALSE	No	2106	Mixed (Medium)		2	Medium	M	2015-02-05	FALSE
55.1187	41.8445	30.3554	48.9454	-0.518	TRUE	TRUE	No	2107	Other (Large)		3	Large	M	2006-11-09	FALSE
58.4932	57.0796	37.0405	61.1971	0.2478	FALSE	FALSE	Yes	2108	Spaniel - Field		2	Medium	M	2014-02-05	FALSE
56.2601	57.0796	59.0854	56.9781	0.6462	FALSE	FALSE	Yes	2109	Whippet		2	Medium	F	2014-02-24	FALSE
27.2292	41.5277	22.9904	43.7345	-1.3816	TRUE	FALSE	No	2110	Retriever - Golden		3	Large	M	2008-10-16	FALSE
42.8617	33.6458	35.8151	44.4514	-0.2106	TRUE	FALSE	Yes	2111	Spaniel - English Cocker		2	Medium	F	2014-07-18	FALSE
53.9338	54.4691	49.3707	62.0292	0.4051	FALSE	TRUE	Yes	2112	Bedlington Terrier		2	Medium	M	2007-08-16	FALSE
58.4932	57.0796	59.0854	46.6467	0.6874	FALSE	FALSE	Yes	2113	Spaniel - English Cocker		2	Medium	M	2011-12-05	FALSE
53.3641	57.0796	59.0854	56.9781	0.5912	FALSE	FALSE	Yes	2114	Bull Terrier - Staffordshire		2	Medium	F	2014-10-14	FALSE
58.4932	57.0796	59.0854	61.1971	0.6874	FALSE	FALSE	Yes	2115	Retriever - Golden		3	Large	M	2013-05-25	FALSE
53.9068	34.1909	27.5886	61.1971	-0.4906	TRUE	FALSE	Yes	2116	Labradoodle (X Labrador/Poodle)		3	Large	F	2010-04-18	FALSE
40.4289	45.3248	37.2286	11.2488	-0.129	TRUE	FALSE	Yes	2117	Cairn Terrier		1	Small	F	2014-11-25	FALSE
43.5024	57.0796	51.7692	49.8001	0.3261	FALSE	FALSE	Yes	2118	Weimaraner		3	Large	M	2014-09-17	FALSE
32.5432	38.964	44.5171	55.1801	-0.0896	TRUE	FALSE	Yes	2119	Mixed (Small)		1	Small	F	2014-12-24	FALSE
56.743	57.0796	59.0854	61.1971	0.6552	FALSE	FALSE	Yes	2120	West Highland White Terrier		1	Small	M	2013-01-06	FALSE
57.0238	34.1909	45.6802	56.9781	0.3993	FALSE	FALSE	Yes	2121	Retriever - Labrador		3	Large	F	2010-11-01	FALSE
58.4932	57.0796	59.0854	53.6039	0.6874	FALSE	FALSE	No	2122	Bearded Collie		3	Large	F	2012-02-17	FALSE
57.8214	60.4527	62.3168	48.0494	0.6991	FALSE	TRUE	No	2123	Spaniel - English Cocker		2	Medium	M	2005-05-15	FALSE
33.9818	51.0198	46.3009	62.0292	-0.3898	TRUE	TRUE	Yes	2124	Mixed (Medium)		2	Medium	F	2005-06-18	FALSE
48.4867	37.0823	40.6149	58.5624	-0.0771	TRUE	TRUE	Yes	2125	Mixed (Medium)		2	Medium	M	2005-04-01	FALSE
58.4932	34.1909	59.0854	49.8001	0.5957	FALSE	FALSE	Yes	2126	Spaniel - English Springer		2	Medium	M	2012-03-17	FALSE
44.6977	49.6232	47.77	51.3141	0.2761	FALSE	FALSE	Yes	2127	Lhasa Apso		1	Small	F	2015-01-19	FALSE
58.4932	57.0796	59.0854	61.1971	0.6874	FALSE	FALSE	Yes	2128	Spaniel - English Cocker		2	Medium	F	2014-12-12	FALSE
54.2289	57.0796	51.7692	53.0262	0.5403	FALSE	FALSE	Yes	2129	Yorkshire Terrier		1	Small	F	2012-09-28	FALSE
55.5782	57.0796	59.0854	53.0262	0.6334	FALSE	FALSE	Yes	2130	Cross Breed (Unknown X )/ Mongrel		4	Extra Large	F	2014-09-05	FALSE
45.7847	32.6355	31.2574	56.1884	-0.4093	TRUE	FALSE	Yes	2131	Mixed (Small)		1	Small	F	2009-12-03	FALSE
45.0676	43.9534	41.0662	53.079	-0.1813	TRUE	TRUE	No	2132	Mixed (Medium)		2	Medium	M	2003-07-21	FALSE
0	25.1872	29.2324	62.0292	-2.2227	TRUE	TRUE	No	2133	Boston Terrier		1	Small	F	2002-06-12	FALSE
54.8263	57.0796	59.0854	56.9781	0.6192	FALSE	FALSE	Yes	2134	Spaniel - English Cocker		2	Medium	M	2013-04-19	FALSE
51.003	57.0796	59.0854	53.6039	0.5453	FALSE	FALSE	Yes	2135	Bull Terrier - Staffordshire		2	Medium	M	2013-03-15	FALSE
30.9633	30.4043	26.3335	34.9134	-1.7424	TRUE	TRUE	No	2136	King Charles Spaniel - Cavalier		1	Small	F	2004-04-11	FALSE
55.5782	57.0796	59.0854	61.1971	0.6334	FALSE	FALSE	Yes	2137	Other (Large)		3	Large	M	2014-09-20	FALSE
57.0238	57.0796	59.0854	61.1971	0.6604	FALSE	FALSE	Yes	2138	Border Collie		2	Medium	F	2012-10-02	FALSE
43.4796	41.3395	36.9538	54.0087	-0.4541	TRUE	TRUE	No	2139	Mixed (Medium)		2	Medium	M	2002-10-19	FALSE
58.4932	25.8275	59.0854	39.8365	0.5015	FALSE	FALSE	Yes	2140	German Shepherd / Alsatian		3	Large	M	2012-11-21	FALSE
57.0238	57.0796	59.0854	56.9781	0.6604	FALSE	FALSE	Yes	2141	Retriever - Labrador		3	Large	M	2015-01-13	FALSE
58.4932	34.1909	59.0854	53.0262	0.5957	FALSE	FALSE	Yes	2142	Spaniel - Field		2	Medium	M	2014-03-05	FALSE
48.2396	26.287	35.6209	56.9781	-0.1929	TRUE	FALSE	Yes	2143	Bull Terrier - Staffordshire		2	Medium	F	2011-01-27	FALSE
54.1545	49.6232	59.0854	53.0262	0.5924	FALSE	FALSE	Yes	2144	King Charles Spaniel - Cavalier		1	Small	M	2011-07-22	FALSE
40.7912	34.4457	51.7692	53.6039	0.1802	FALSE	FALSE	Yes	2145	Lhasa Apso		1	Small	F	2012-05-13	FALSE
54.5521	57.0796	59.0854	57.5887	0.614	FALSE	FALSE	Yes	2146	Spaniel - English Cocker		2	Medium	M	2008-09-03	FALSE
34.7838	35.9639	29.1546	37.9889	-0.7517	TRUE	FALSE	No	2147	Jack/Parson Russell Terrier		1	Small	F	2011-05-21	FALSE
52.6937	50.465	48.0978	48.9454	0.3324	FALSE	TRUE	Yes	2148	Yorkshire Terrier		1	Small	F	2006-09-26	FALSE
21.4652	26.7578	16.6318	49.285	-2.2553	TRUE	FALSE	Yes	2149	Retriever - Labrador		3	Large	F	2015-03-20	FALSE
42.8248	41.4349	39.1655	42.774	-0.355	TRUE	TRUE	Yes	2150	Mixed (Small)		1	Small	F	2002-01-28	FALSE
50.4982	38.7862	47.0906	53.0262	0.3362	FALSE	FALSE	Yes	2151	German Shepherd / Alsatian		3	Large	F	2015-01-18	FALSE
58.4932	57.0796	38.9282	43.3971	0.3233	FALSE	FALSE	Yes	2152	Chihuahua - Long Coat		1	Small	F	2014-08-20	FALSE
57.0238	57.0796	59.0854	50.3603	0.6604	FALSE	FALSE	Yes	2153	German Shepherd / Alsatian		3	Large	F	2015-01-24	FALSE
55.3018	32.1881	59.0854	40.3909	0.5182	FALSE	FALSE	Yes	2154	Setter - Irish		3	Large	F	2014-03-30	FALSE
55.2768	57.0796	51.7692	61.1971	0.5601	FALSE	FALSE	Yes	2155	Cross Breed (Unknown X )/ Mongrel		4	Extra Large	F	2008-05-10	FALSE
34.6718	37.2226	47.3945	49.8001	0.0049	FALSE	FALSE	No	2156	Spaniel - English Cocker		2	Medium	F	2009-11-09	FALSE
46.9817	50.8313	38.7919	62.0292	-0.2221	TRUE	TRUE	Yes	2157	Bull Terrier - Staffordshire		2	Medium	M	2005-09-30	FALSE
45.1594	41.7036	44.2315	36.0692	0.1827	FALSE	FALSE	Yes	2158	Bull Terrier - Staffordshire		2	Medium	M	2009-06-06	FALSE
58.4932	57.0796	59.0854	53.6039	0.6874	FALSE	FALSE	Yes	2159	Mixed (Medium)		2	Medium	F	2010-04-21	FALSE
58.4932	57.0796	59.0854	61.1971	0.6874	FALSE	FALSE	Yes	2160	Bull Terrier - Staffordshire		2	Medium	M	2013-04-15	FALSE
58.4932	57.0796	59.0854	61.1971	0.6874	FALSE	FALSE	Yes	2161	Cross Breed (Unknown X )/ Mongrel		4	Extra Large	F	2014-12-01	FALSE
50.8652	60.4527	41.9943	59.5692	0.0689	FALSE	TRUE	Yes	2162	Cross Breed (Unknown X )/ Mongrel		4	Extra Large	F	2004-09-11	FALSE
52.1408	57.0796	47.3945	53.6039	0.4324	FALSE	FALSE	Yes	2163	Cross Breed (Unknown X )/ Mongrel		4	Extra Large	F	2009-05-07	FALSE
58.4932	34.1909	59.0854	61.1971	0.5957	FALSE	FALSE	Yes	2164	Shih Tzu		1	Small	M	2013-11-26	FALSE
59.0676	42.0851	42.019	48.4563	0.347	FALSE	TRUE	Yes	2165	Retriever - Labrador		3	Large	M	2007-12-12	FALSE
31.949	29.7477	29.4885	34.9134	-1.4193	TRUE	TRUE	No	2166	Retriever - Labrador		3	Large	M	2006-03-01	FALSE
55.5782	57.0796	49.4087	61.1971	0.5326	FALSE	FALSE	Yes	2167	Retriever - Labrador		3	Large	M	2014-11-05	FALSE
58.4932	57.0796	59.0854	57.5887	0.6874	FALSE	FALSE	Yes	2168	Spaniel - English Springer		2	Medium	F	2012-07-31	FALSE
58.4932	57.0796	59.0854	56.9781	0.6874	FALSE	FALSE	Yes	2169	Beagle		2	Medium	M	2010-09-22	FALSE
54.1545	48.9634	37.0405	36.0692	0.151	FALSE	FALSE	Yes	2170	Retriever - Golden		3	Large	F	2015-01-15	FALSE
58.4932	34.1909	59.0854	61.1971	0.5957	FALSE	FALSE	Yes	2171	Mixed (Large)		3	Large	M	2013-08-29	FALSE
28.5537	33.3644	28.3979	50.3785	-1.6273	TRUE	TRUE	No	2172	Retriever - Labrador		3	Large	M	2000-06-01	FALSE
54.1545	57.0796	59.0854	53.0262	0.6064	FALSE	FALSE	Yes	2173	Chihuahua - Smooth Coat		1	Small	F	2008-04-23	FALSE
50.5222	57.0796	59.0854	61.1971	0.5358	FALSE	FALSE	Yes	2174	Pointer - English		3	Large	M	2013-12-16	FALSE
57.0238	57.0796	59.0854	61.1971	0.6604	FALSE	FALSE	Yes	2175	Rottweiler		3	Large	M	2015-01-29	FALSE
33.5068	41.9721	41.2449	39.8365	-0.1424	TRUE	FALSE	Yes	2176	Mixed (Medium)		2	Medium	M	2011-11-10	FALSE
33.9325	20.5231	36.338	47.1974	-0.5491	TRUE	FALSE	Yes	2177	Husky - Siberian		3	Large	M	2010-02-10	FALSE
57.0238	57.0796	59.0854	44.0719	0.6604	FALSE	FALSE	Yes	2178	Chihuahua - Smooth Coat		1	Small	M	2013-12-15	FALSE
58.4932	34.1909	59.0854	61.1971	0.5957	FALSE	FALSE	Yes	2179	Mixed (Small)		1	Small	F	2013-01-01	FALSE
43.9113	48.0784	40.6149	39.3565	-0.2443	TRUE	TRUE	Yes	2180	Retriever - Labrador		3	Large	M	2005-07-07	FALSE
51.1099	54.0042	62.3168	54.7338	0.4706	FALSE	TRUE	Yes	2181	Bearded Collie		3	Large	F	2007-04-27	FALSE
57.1005	57.0796	51.7692	28.6151	0.5943	FALSE	FALSE	Yes	2182	Husky - Siberian		3	Large	M	2015-01-22	FALSE
51.631	36.1078	38.3863	51.3141	0.0965	FALSE	FALSE	No	2183	Spaniel - English Springer		2	Medium	F	2012-03-12	FALSE
37.79	33.1395	39.0267	34.6932	-0.5452	TRUE	TRUE	No	2184	Spaniel - English Cocker		2	Medium	M	2002-03-03	FALSE
58.4932	57.0796	59.0854	61.1971	0.6874	FALSE	FALSE	Yes	2185	Jack/Parson Russell Terrier		1	Small	F	2014-10-15	FALSE
58.4932	34.1909	59.0854	61.1971	0.5957	FALSE	FALSE	Yes	2186	Bearded Collie		3	Large	M	2013-02-06	FALSE
25.7178	31.175	24.9867	30.961	-2.0374	TRUE	TRUE	No	2187	West Highland White Terrier		1	Small	F	2000-03-23	FALSE
58.4932	57.0796	59.0854	61.1971	0.6874	FALSE	FALSE	Yes	2188	Border Collie		2	Medium	F	2014-12-31	FALSE
55.6537	57.0796	45.7335	61.1971	0.4665	FALSE	FALSE	Yes	2189	Bull Terrier - Staffordshire		2	Medium	F	2012-03-22	FALSE
58.4932	34.1909	59.0854	61.1971	0.5957	FALSE	FALSE	Yes	2190	Bull Terrier - Staffordshire		2	Medium	M	2015-01-16	FALSE
33.52	40.3023	35.2976	52.5338	-0.9157	TRUE	TRUE	No	2191	King Charles Spaniel - Cavalier		1	Small	F	2003-08-10	FALSE
58.4932	57.0796	59.0854	61.1971	0.6874	FALSE	FALSE	Yes	2192	Other (Medium)		2	Medium	M	2010-08-14	FALSE
47.8629	57.0796	59.0854	61.1971	0.4827	FALSE	FALSE	Yes	2193	Retriever - Labrador		3	Large	F	2015-01-17	FALSE
58.4932	57.0796	59.0854	61.1971	0.6874	FALSE	FALSE	Yes	2194	Tibetan Terrier		2	Medium	M	2014-12-24	FALSE
36.4877	24.5098	28.1481	6.6556	-0.9168	TRUE	FALSE	No	2195	Mixed (Large)		3	Large	M	2010-09-11	FALSE
58.4932	57.0796	59.0854	56.9781	0.6874	FALSE	FALSE	Yes	2196	Shetland / Sheltie Sheepdog		2	Medium	M	2013-09-16	FALSE
16.0174	42.1543	41.7332	61.1971	-0.4863	TRUE	FALSE	Yes	2197	Mixed (Medium)		2	Medium	F	2008-04-27	FALSE
59.0676	60.4527	37.4941	54.1788	0.1234	FALSE	TRUE	Yes	2198	Cross Breed (Unknown X )/ Mongrel		4	Extra Large	F	2006-09-06	FALSE
58.4932	57.0796	59.0854	61.1971	0.6874	FALSE	FALSE	Yes	2199	Border Collie		2	Medium	M	2012-05-20	FALSE
58.4932	57.0796	59.0854	53.0262	0.6874	FALSE	FALSE	Yes	2200	Lakeland Terrier		2	Medium	M	2014-08-30	FALSE
53.5611	57.0796	51.7692	39.8365	0.5275	FALSE	FALSE	Yes	2201	Retriever - Labrador		3	Large	M	2014-08-05	FALSE
49.9716	57.0796	51.7692	53.6039	0.4573	FALSE	FALSE	Yes	2202	Retriever - Labrador		3	Large	M	2013-09-07	FALSE
38.53	35.8548	48.6068	31.3364	-0.1687	TRUE	TRUE	Yes	2203	Patterdale Terrier		1	Small	M	2007-04-28	FALSE
58.4932	57.0796	37.0405	61.1971	0.2478	FALSE	FALSE	Yes	2204	Collie - Rough Coat		2	Medium	M	2014-12-04	FALSE
51.3649	57.0796	59.0854	61.1971	0.5524	FALSE	FALSE	Yes	2205	Jack/Parson Russell Terrier		1	Small	F	2012-07-31	FALSE
39.9991	42.1543	39.0207	47.1974	-0.0802	TRUE	FALSE	Yes	2206	Japanese Akita Inu		3	Large	F	2014-11-13	FALSE
58.4932	57.0796	59.0854	61.1971	0.6874	FALSE	FALSE	Yes	2207	Cairn Terrier		1	Small	F	2014-11-08	FALSE
58.4932	57.0796	59.0854	61.1971	0.6874	FALSE	FALSE	Yes	2208	Shih Tzu		1	Small	M	2014-12-27	FALSE
52.8241	49.9674	51.7692	61.1971	0.5001	FALSE	FALSE	Yes	2209	Shih Tzu		1	Small	M	2012-07-17	FALSE
30.73	37.9106	26.205	48.2528	-1.7624	TRUE	TRUE	Yes	2210	Neopolitan Mastiff		3	Large	M	2007-09-27	FALSE
34.739	23.1497	51.7692	44.62	-0.0843	TRUE	FALSE	Yes	2211	Rottweiler		3	Large	M	2015-01-19	FALSE
31.2422	37.254	47.3945	56.9781	-0.0674	TRUE	FALSE	Yes	2212	Chihuahua - Long Coat		1	Small	F	2010-08-01	FALSE
54.1545	57.0796	59.0854	61.1971	0.6064	FALSE	FALSE	Yes	2213	Mixed (Small)		1	Small	F	2014-08-03	FALSE
45.8079	41.7036	43.9986	37.2077	0.1903	FALSE	FALSE	Yes	2214	Shih Tzu		1	Small	M	2015-01-15	FALSE
58.4932	57.0796	38.9282	47.0702	0.3233	FALSE	FALSE	Yes	2215	Retriever - Golden		3	Large	M	2015-02-05	FALSE
47.7924	38.3692	51.7692	57.5887	0.3529	FALSE	FALSE	Yes	2216	Spaniel - English Springer		2	Medium	F	2009-04-04	FALSE
51.1476	41.6594	59.0854	53.6039	0.5055	FALSE	FALSE	Yes	2217	German Pointer- Shorthaired		3	Large	M	2015-01-31	FALSE
40.9499	26.5366	40.9897	51.3141	-0.1285	TRUE	FALSE	No	2218	Retriever - Golden		3	Large	F	2014-06-08	FALSE
58.4932	40.7651	59.0854	53.0262	0.6403	FALSE	FALSE	Yes	2219	Border Collie		2	Medium	M	2015-01-17	FALSE
51.4998	50.465	32.0043	62.0292	-0.5079	TRUE	TRUE	No	2220	Border Collie		2	Medium	M	2002-03-01	FALSE
58.4932	34.1909	59.0854	61.1971	0.5957	FALSE	FALSE	Yes	2221	Retriever - Labrador		3	Large	M	2014-05-17	FALSE
56.2601	57.0796	59.0854	50.3603	0.6462	FALSE	FALSE	Yes	2222	Retriever - Labrador		3	Large	M	2010-04-04	FALSE
59.0676	60.4527	62.3168	62.0292	0.739	FALSE	TRUE	Yes	2223	Weimaraner		3	Large	F	2007-11-16	FALSE
55.352	45.3842	59.0854	49.8001	0.6022	FALSE	FALSE	Yes	2224	Mixed (Medium)		2	Medium	F	2013-12-15	FALSE
45.5528	57.0796	34.4406	53.6039	-0.1263	TRUE	FALSE	Yes	2225	Jack/Parson Russell Terrier		1	Small	M	2013-09-12	FALSE
50.4919	53.9396	35.9751	53.079	-0.2595	TRUE	TRUE	No	2226	Spaniel - English Springer		2	Medium	M	2003-08-18	FALSE
58.4932	34.1909	59.0854	61.1971	0.5957	FALSE	FALSE	Yes	2227	Cockapoo / Cockerpoo / Spoodle (X Spaniel/Poodle)		2	Medium	F	2014-12-07	FALSE
58.4932	57.0796	37.0405	53.6039	0.2478	FALSE	FALSE	Yes	2228	Mixed (Small)		1	Small	F	2014-10-07	FALSE
58.4932	57.0796	59.0854	46.097	0.6874	FALSE	FALSE	Yes	2229	Whippet		2	Medium	M	2014-11-02	FALSE
58.4932	57.0796	59.0854	61.1971	0.6874	FALSE	FALSE	Yes	2230	Cockapoo / Cockerpoo / Spoodle (X Spaniel/Poodle)		2	Medium	M	2010-06-16	FALSE
45.9471	41.3543	44.5171	51.3141	0.204	FALSE	FALSE	Yes	2231	Shih Tzu		1	Small	M	2013-08-12	FALSE
57.2556	37.2606	62.3168	46.9938	0.6807	FALSE	TRUE	No	2232	Border Collie		2	Medium	F	2007-04-10	FALSE
52.0435	50.595	49.4087	56.9781	0.4533	FALSE	FALSE	Yes	2233	Spaniel - English Springer		2	Medium	F	2013-09-02	FALSE
46.7153	25.4676	37.0405	53.0262	-0.1712	TRUE	FALSE	Yes	2234	Beagle		2	Medium	M	2014-10-07	FALSE
42.4052	41.4841	37.0138	61.1971	-0.1133	TRUE	FALSE	Yes	2235	Mixed (Large)		3	Large	F	2013-03-01	FALSE
58.4932	57.0796	59.0854	61.1971	0.6874	FALSE	FALSE	Yes	2236	Cross Breed (Unknown X )/ Mongrel		4	Extra Large	M	2014-03-30	FALSE
58.4932	57.0796	59.0854	61.1971	0.6874	FALSE	FALSE	Yes	2237	Chihuahua - Long Coat		1	Small	F	2013-12-07	FALSE
50.2825	41.6153	59.0854	43.5237	0.4882	FALSE	FALSE	Yes	2238	Mixed (Small)		1	Small	M	2014-08-01	FALSE
58.4932	57.0796	59.0854	61.1971	0.6874	FALSE	FALSE	Yes	2239	Yorkshire Terrier		1	Small	F	2014-11-18	FALSE
52.0678	57.0796	51.7692	49.2421	0.4986	FALSE	FALSE	Yes	2240	Mixed (Large)		3	Large	M	2009-06-03	FALSE
52.8976	35.5131	51.3251	31.5405	0.428	FALSE	FALSE	Yes	2241	Mixed (Small)		1	Small	F	2014-08-02	FALSE
58.4932	57.0796	38.8668	49.2421	0.321	FALSE	FALSE	Yes	2242	Spaniel - English Springer		2	Medium	F	2010-12-24	FALSE
58.4932	57.0796	59.0854	61.1971	0.6874	FALSE	FALSE	Yes	2243	Border Collie		2	Medium	M	2008-01-13	FALSE
47.9227	43.1017	45.5483	55.2928	0.0913	FALSE	TRUE	Yes	2244	Yorkshire Terrier		1	Small	M	2007-04-11	FALSE
57.0238	57.0796	59.0854	61.1971	0.6604	FALSE	FALSE	Yes	2245	Other (Small)		1	Small	M	2014-01-31	FALSE
34.0708	43.577	35.0981	33.175	-0.9101	TRUE	TRUE	No	2246	Rottweiler		3	Large	M	2007-01-01	FALSE
58.4932	57.0796	59.0854	61.1971	0.6874	FALSE	FALSE	Yes	2247	Griffon - Brussels / Bruxellois		1	Small	F	2008-03-28	FALSE
47.557	33.2677	33.0266	55.2928	-0.5705	TRUE	TRUE	No	2248	Bull Terrier (Standard)		2	Medium	M	2003-08-26	FALSE
49.9955	57.0796	59.0854	61.1971	0.5254	FALSE	FALSE	Yes	2249	Border Collie		2	Medium	F	2014-12-09	FALSE
31.9184	33.0122	35.7198	33.3556	-0.9422	TRUE	TRUE	No	2250	Mixed (Medium)		2	Medium	F	2000-09-08	FALSE
58.4932	49.6232	59.0854	56.9781	0.6734	FALSE	FALSE	Yes	2251	Spaniel - English Cocker		2	Medium	F	2011-11-24	FALSE
44.7438	34.7838	37.0405	50.3603	-0.1071	TRUE	FALSE	Yes	2252	Border Terrier		1	Small	F	2013-08-27	FALSE
59.0676	60.4527	33.833	57.9757	-0.1147	TRUE	TRUE	No	2253	Mixed (Small)		1	Small	F	2005-06-04	FALSE
45.6455	57.0796	47.3945	61.1971	0.3026	FALSE	FALSE	Yes	2254	Mixed (Small)		1	Small	F	2008-09-01	FALSE
37.6104	39.0357	50.6494	61.1971	0.1312	FALSE	FALSE	Yes	2255	Greyhound		3	Large	F	2009-08-11	FALSE
13.0575	18.0172	23.3789	31.9601	-1.9051	TRUE	FALSE	Yes	2256	Mixed (Small)		1	Small	M	2014-11-18	FALSE
23.6029	29.3034	37.5118	34.6932	-1.0901	TRUE	TRUE	No	2257	Retriever - Labrador		3	Large	F	2000-11-29	FALSE
38.3301	37.2856	51.7692	46.6467	0.1501	FALSE	FALSE	Yes	2258	Mixed (Large)		3	Large	F	2011-12-04	FALSE
49.9716	49.6232	51.7692	61.1971	0.4434	FALSE	FALSE	Yes	2259	Boston Terrier		1	Small	M	2011-07-08	FALSE
58.4932	35.7931	59.0854	61.1971	0.6086	FALSE	FALSE	Yes	2260	King Charles Spaniel - Cavalier		1	Small	F	2014-09-11	FALSE
50.3544	34.1909	32.502	58.6366	-0.2278	TRUE	FALSE	Yes	2261	Boxer		3	Large	M	2010-11-08	FALSE
50.9067	57.0796	59.0854	61.1971	0.5434	FALSE	FALSE	Yes	2262	Mixed (Small)		1	Small	F	2014-08-22	FALSE
51.2683	57.0796	59.0854	56.9781	0.5505	FALSE	FALSE	Yes	2263	Spaniel - English Cocker		2	Medium	M	2008-02-04	FALSE
58.4932	57.0796	59.0854	61.1971	0.6874	FALSE	FALSE	Yes	2264	Cockapoo / Cockerpoo / Spoodle (X Spaniel/Poodle)		2	Medium	M	2014-11-14	FALSE
41.7675	31.4563	37.2286	32.6074	-0.1912	TRUE	FALSE	Yes	2265	Spaniel - English Springer		2	Medium	M	2014-01-26	FALSE
55.5782	57.0796	59.0854	61.1971	0.6334	FALSE	FALSE	Yes	2266	West Highland White Terrier		1	Small	M	2013-05-17	FALSE
33.6861	36.4595	51.7692	53.6039	0.0462	FALSE	FALSE	Yes	2267	Scottish Terrier		2	Medium	M	2008-04-08	FALSE
58.4932	57.0796	59.0854	61.1971	0.6874	FALSE	FALSE	Yes	2268	Mixed (Medium)		2	Medium	F	2015-01-24	FALSE
17.2547	30.7818	20.3658	52.7432	-2.7195	TRUE	TRUE	No	2269	Shetland / Sheltie Sheepdog		2	Medium	F	2002-05-21	FALSE
50.1389	43.3573	59.0854	39.8365	0.4933	FALSE	FALSE	Yes	2270	Retriever - Labrador		3	Large	F	2014-09-01	FALSE
53.0937	57.0796	51.7692	61.1971	0.5185	FALSE	FALSE	Yes	2271	Retriever - Labrador		3	Large	M	2013-03-31	FALSE
50.2347	57.0796	52.3265	51.3141	0.4694	FALSE	FALSE	Yes	2272	Retriever - Labrador		3	Large	M	2011-09-10	FALSE
58.4932	57.0796	59.0854	61.1971	0.6874	FALSE	FALSE	Yes	2273	Border Collie		2	Medium	M	2012-08-31	FALSE
43.2047	57.0796	51.7692	38.7223	0.3199	FALSE	FALSE	Yes	2274	Bull Terrier - Staffordshire		2	Medium	M	2011-05-23	FALSE
35.6803	38.335	34.2418	33.203	-0.4038	TRUE	FALSE	Yes	2275	Chihuahua - Smooth Coat		1	Small	M	2015-01-22	FALSE
29.8713	57.0796	52.3265	55.1801	0.0463	FALSE	FALSE	Yes	2276	Schnauzer (Miniature)		1	Small	F	2011-03-31	FALSE
54.1545	57.0796	59.0854	61.1971	0.6064	FALSE	FALSE	Yes	2277	Shetland / Sheltie Sheepdog		2	Medium	F	2015-02-12	FALSE
54.1545	57.0796	59.0854	61.1971	0.6064	FALSE	FALSE	Yes	2278	Retriever - Labrador		3	Large	M	2014-01-12	FALSE
38.7579	57.0796	38.9282	43.9454	-0.0694	TRUE	FALSE	Yes	2279	Schnauzer (Miniature)		1	Small	F	2011-03-31	FALSE
51.4275	47.6282	55.564	62.0292	0.4213	FALSE	TRUE	Yes	2280	Mixed (Small)		1	Small	M	2005-10-19	FALSE
58.4932	57.0796	59.0854	61.1971	0.6874	FALSE	FALSE	Yes	2281	Mixed (Small)		1	Small	F	2015-01-25	FALSE
58.4932	57.0796	59.0854	61.1971	0.6874	FALSE	FALSE	Yes	2282	Mixed (Small)		1	Small	F	2015-01-25	FALSE
57.9005	60.4527	62.3168	50.5431	0.7017	FALSE	TRUE	Yes	2283	German Pointer - Wirehaired		3	Large	F	2006-10-13	FALSE
47.2763	57.0796	59.0854	56.9781	0.4709	FALSE	FALSE	Yes	2284	Bulldog - French		1	Small	M	2014-09-23	FALSE
36.4262	37.9978	34.6911	54.9483	-0.8555	TRUE	TRUE	No	2285	Chinese Shar Pei		3	Large	F	2007-07-28	FALSE
53.9785	60.4527	54.5305	58.5624	0.4969	FALSE	TRUE	Yes	2286	Spaniel - English Springer		2	Medium	M	2006-07-18	FALSE
59.0676	60.4527	62.3168	47.5213	0.739	FALSE	TRUE	Yes	2287	Bull Terrier - Staffordshire		2	Medium	F	2007-08-13	FALSE
54.1545	35.1302	52.3265	43.9032	0.4618	FALSE	FALSE	Yes	2288	Retriever - Labrador		3	Large	M	2014-11-13	FALSE
58.4932	57.0796	59.0854	61.1971	0.6874	FALSE	FALSE	Yes	2289	Bulldog - British		2	Medium	F	2011-03-01	FALSE
44.7331	50.51	48.6068	62.0292	0.0578	FALSE	TRUE	Yes	2290	Norwich / Norfolk Terrier		1	Small	F	2005-11-21	FALSE
28.0895	29.6323	26.971	38.9372	-1.1162	TRUE	FALSE	Yes	2291	Cross Breed (Unknown X )/ Mongrel		4	Extra Large	F	2014-09-22	FALSE
58.4932	57.0796	59.0854	61.1971	0.6874	FALSE	FALSE	Yes	2292	Retriever - Labrador		3	Large	M	2011-05-14	FALSE
32.2083	31.7829	25.5877	45.6161	-1.7728	TRUE	TRUE	No	2293	Lurcher		3	Large	F	2007-02-19	FALSE
28.1959	37.9396	21.6296	32.7666	-2.2932	TRUE	TRUE	No	2295	Spaniel - English Springer		2	Medium	F	2000-02-10	FALSE
49.2808	57.0796	59.0854	54.1857	0.5111	FALSE	FALSE	Yes	2296	Spaniel - English Cocker		2	Medium	M	2011-04-16	FALSE
46.832	57.0796	59.0854	57.5887	0.4619	FALSE	FALSE	Yes	2297	Whippet		2	Medium	F	2012-11-26	FALSE
57.0681	60.4527	55.564	44.5218	0.614	FALSE	TRUE	Yes	2298	Cross Breed (Unknown X )/ Mongrel		4	Extra Large	F	2005-01-10	FALSE
30.6583	35.4577	43.9986	61.1971	-0.1661	TRUE	FALSE	Yes	2299	Retriever - Labrador		3	Large	M	2012-04-06	FALSE
45.8209	39.5087	39.9867	59.5692	-0.204	TRUE	TRUE	No	2300	Mixed (Medium)		2	Medium	F	2005-02-15	FALSE
57.0238	57.0796	37.8941	58.6366	0.2562	FALSE	FALSE	Yes	2301	Cross Breed (Unknown X )/ Mongrel		4	Extra Large	M	2009-04-10	FALSE
0	18.5105	23.4926	21.2529	-2.4041	TRUE	FALSE	No	2302	Bulldog - British		2	Medium	M	2014-03-01	FALSE
22.0473	15.8339	20.1695	30.5502	-2.0757	TRUE	FALSE	Yes	2303	Boxer		3	Large	M	2015-01-16	FALSE
44.8585	50.2868	51.8728	45.4135	0.1291	FALSE	TRUE	Yes	2304	Schnauzer (Miniature)		1	Small	F	2007-06-07	FALSE
38.2626	35.2385	51.7692	53.6039	0.1336	FALSE	FALSE	Yes	2305	Cairn Terrier		1	Small	M	2010-04-17	FALSE
51.4853	45.0341	62.3168	62.0292	0.4838	FALSE	TRUE	Yes	2306	Retriever - Labrador		3	Large	F	2007-09-22	FALSE
49.1147	36.1078	37.0405	56.9781	-0.0082	TRUE	FALSE	Yes	2307	Spaniel - English Cocker		2	Medium	F	2012-01-06	FALSE
55.352	30.5778	37.0405	49.8001	0.063	FALSE	FALSE	Yes	2308	Lakeland Terrier		2	Medium	M	2014-06-10	FALSE
46.6453	57.0796	51.7692	49.8001	0.3905	FALSE	FALSE	Yes	2309	Shih Tzu		1	Small	F	2013-10-31	FALSE
33.6412	18.006	59.0854	40.3909	-0.1316	TRUE	FALSE	Yes	2310	Spaniel - English Cocker		2	Medium	M	2010-03-09	FALSE
51.0753	36.7596	51.7692	53.6039	0.4075	FALSE	FALSE	Yes	2311	Retriever - Labrador		3	Large	F	2015-01-05	FALSE
51.2924	44.3018	47.77	50.7496	0.3917	FALSE	FALSE	Yes	2312	Pug		1	Small	M	2014-09-23	FALSE
29.8823	32.0128	31.6317	40.1047	-1.3067	TRUE	TRUE	No	2313	Setter - Irish		3	Large	F	2004-05-15	FALSE
58.4932	57.0796	38.9282	47.0702	0.3233	FALSE	FALSE	Yes	2314	Retriever - Labrador		3	Large	F	2014-11-13	FALSE
52.2138	33.2854	59.0854	56.9781	0.4693	FALSE	FALSE	Yes	2315	Bull Terrier - Staffordshire		2	Medium	M	2012-12-07	FALSE
55.6789	46.4416	59.0854	61.1971	0.612	FALSE	FALSE	Yes	2316	Lurcher		3	Large	M	2010-08-26	FALSE
58.4932	34.1909	51.3251	46.097	0.5225	FALSE	FALSE	Yes	2317	Mixed (Medium)		2	Medium	F	2011-11-11	FALSE
51.3407	49.6232	51.7692	61.1971	0.4704	FALSE	FALSE	Yes	2318	Spaniel - English Cocker		2	Medium	F	2013-09-27	FALSE
54.9012	45.09	59.0854	49.8001	0.5926	FALSE	FALSE	Yes	2319	Spaniel - English Springer		2	Medium	M	2015-01-31	FALSE
47.6515	32.9569	46.7362	47.5792	0.2281	FALSE	FALSE	Yes	2320	West Highland White Terrier		1	Small	M	2014-09-25	FALSE
53.8327	57.0796	41.2818	51.8816	0.3163	FALSE	FALSE	No	2321	West Highland White Terrier		1	Small	M	2011-09-25	FALSE
57.0238	57.0796	51.3251	37.2077	0.5871	FALSE	FALSE	No	2322	West Highland White Terrier		1	Small	M	2011-09-25	FALSE
58.4932	48.9634	59.0854	61.1971	0.6717	FALSE	FALSE	Yes	2323	German Shepherd / Alsatian		3	Large	F	2013-12-03	FALSE
58.4932	57.0796	59.0854	56.9781	0.6874	FALSE	FALSE	Yes	2324	Border Terrier		1	Small	F	2014-10-10	FALSE
34.6046	46.4416	51.7692	45.548	0.1162	FALSE	FALSE	Yes	2325	Bull Terrier - Staffordshire		2	Medium	F	2008-09-30	FALSE
41.1541	39.4748	47.3945	39.8365	0.1555	FALSE	FALSE	Yes	2326	Poodle (Toy)		1	Small	F	2014-11-14	FALSE
14.8681	18.8166	22.7174	32.9745	-1.9159	TRUE	FALSE	No	2327	West Highland White Terrier		1	Small	F	2014-11-20	FALSE
38.9608	41.2257	40.9177	56.9781	-0.0412	TRUE	FALSE	Yes	2328	Pug		1	Small	M	2013-07-31	FALSE
39.365	44.0495	21.7957	33.175	-1.8953	TRUE	TRUE	No	2329	Retriever - Labrador		3	Large	M	2006-03-01	FALSE
55.1187	42.0851	40.2431	56.2482	0.1387	FALSE	TRUE	No	2330	Retriever - Labrador		3	Large	M	2005-01-27	FALSE
58.4932	57.0796	59.0854	61.1971	0.6874	FALSE	FALSE	Yes	2331	Cockapoo / Cockerpoo / Spoodle (X Spaniel/Poodle)		2	Medium	F	2013-12-01	FALSE
55.2517	57.0796	51.7692	53.6039	0.5597	FALSE	FALSE	Yes	2332	Spaniel - English Springer		2	Medium	M	2010-12-24	FALSE
52.0921	57.0796	51.7692	61.1971	0.499	FALSE	FALSE	Yes	2333	Labradoodle (X Labrador/Poodle)		3	Large	M	2010-09-19	FALSE
58.4932	57.0796	59.0854	61.1971	0.6874	FALSE	FALSE	Yes	2334	Spaniel - English Cocker		2	Medium	M	2011-12-21	FALSE
58.4932	57.0796	59.0854	61.1971	0.6874	FALSE	FALSE	Yes	2335	Yorkshire Terrier		1	Small	M	2014-01-23	FALSE
58.4932	57.0796	59.0854	61.1971	0.6874	FALSE	FALSE	Yes	2336	Rottweiler		3	Large	M	2014-04-12	FALSE
35.5458	41.7036	39.5256	33.7484	-0.1578	TRUE	FALSE	Yes	2337	Schnauzer (Miniature)		1	Small	F	2015-01-25	FALSE
55.6789	31.6893	59.0854	61.1971	0.5204	FALSE	FALSE	Yes	2338	Chihuahua - Smooth Coat		1	Small	M	2012-07-30	FALSE
42.9988	45.5643	51.7692	61.1971	0.2894	FALSE	FALSE	Yes	2339	Border Terrier		1	Small	F	2011-04-06	FALSE
51.2924	57.0796	59.0854	61.1971	0.5509	FALSE	FALSE	Yes	2340	Mixed (Medium)		2	Medium	M	2013-01-15	FALSE
58.4932	57.0796	37.5573	40.2205	0.2695	FALSE	FALSE	Yes	2341	Boxer		3	Large	F	2009-05-21	FALSE
45.9239	57.0796	51.7692	56.9781	0.3758	FALSE	FALSE	Yes	2342	Norwegian Buhund		2	Medium	F	2015-01-07	FALSE
55.5782	57.0796	49.4087	56.9781	0.5326	FALSE	FALSE	Yes	2343	Beagle		2	Medium	M	2014-11-10	FALSE
56.6157	57.0796	59.0854	49.2421	0.6528	FALSE	FALSE	Yes	2344	Mixed (Small)		1	Small	M	2014-02-23	FALSE
47.9099	21.6518	26.2717	47.4094	-0.8727	TRUE	FALSE	Yes	2345	Bulldog - British		2	Medium	F	2014-10-18	FALSE
56.743	57.0796	59.0854	57.5887	0.6552	FALSE	FALSE	Yes	2346	German Shepherd / Alsatian		3	Large	F	2011-01-14	FALSE
41.988	46.3254	51.5262	54.7338	0.0176	FALSE	TRUE	Yes	2347	Retriever - Labrador		3	Large	M	2007-11-30	FALSE
47.782	42.7526	39.6111	50.3785	-0.1509	TRUE	TRUE	Yes	2348	Cross Breed (Unknown X )/ Mongrel		4	Extra Large	M	2007-09-04	FALSE
41.4711	41.8246	26.927	52.7432	-1.3168	TRUE	TRUE	No	2349	Rottweiler		3	Large	M	2003-10-08	FALSE
32.7673	21.8784	34.024	42.9751	-0.6634	TRUE	FALSE	Yes	2350	Spaniel - English Cocker		2	Medium	M	2015-03-10	FALSE
58.4932	57.0796	59.0854	61.1971	0.6874	FALSE	FALSE	Yes	2351	Spaniel - English Springer		2	Medium	M	2015-03-24	FALSE
47.0189	37.0665	32.7988	44.4514	-0.2553	TRUE	FALSE	No	2352	Retriever - Labrador		3	Large	F	2010-04-18	FALSE
58.4932	57.0796	59.0854	61.1971	0.6874	FALSE	FALSE	Yes	2353	Retriever - Labrador		3	Large	F	2014-02-08	FALSE
58.4932	57.0796	59.0854	61.1971	0.6874	FALSE	FALSE	Yes	2354	Mixed (Medium)		2	Medium	F	2013-12-25	FALSE
41.1541	57.0796	51.7692	57.5887	0.2773	FALSE	FALSE	Yes	2355	Mixed (Large)		3	Large	M	2011-01-31	FALSE
44.2595	32.8963	26.4839	42.6109	-1.2566	TRUE	TRUE	Yes	2356	Spaniel - English Cocker		2	Medium	M	2003-10-05	FALSE
32.0499	36.8204	31.0408	31.5873	-0.6762	TRUE	FALSE	Yes	2357	Bichon Frise		1	Small	M	2012-09-23	FALSE
46.5336	48.6239	55.564	62.0292	0.2448	FALSE	TRUE	No	2358	Greyhound		3	Large	M	2006-01-24	FALSE
52.9956	35.7931	38.9282	23.2458	0.1413	FALSE	FALSE	Yes	2359	Schnauzer (Miniature)		1	Small	M	2012-05-20	FALSE
46.7153	44.1932	47.3945	61.1971	0.293	FALSE	FALSE	Yes	2360	Retriever - Labrador		3	Large	F	2015-03-08	FALSE
22.1109	26.3831	24.2857	44.7246	-2.2089	TRUE	TRUE	No	2361	Mixed (Medium)		2	Medium	M	2001-04-19	FALSE
58.4932	57.0796	59.0854	61.1971	0.6874	FALSE	FALSE	Yes	2362	Jack/Parson Russell Terrier		1	Small	M	2013-05-12	FALSE
36.6896	28.881	47.3945	46.097	-0.0299	TRUE	FALSE	Yes	2363	Spaniel - English Springer		2	Medium	F	2014-04-28	FALSE
37.4081	50.595	35.5487	61.1971	-0.2526	TRUE	FALSE	Yes	2364	Spaniel - English Cocker		2	Medium	F	2010-04-17	FALSE
34.5883	38.5631	27.672	48.2528	-1.4935	TRUE	TRUE	No	2365	Mixed (Large)		3	Large	F	2006-02-24	FALSE
53.9068	57.0796	47.3945	61.1971	0.4665	FALSE	FALSE	Yes	2366	Poodle (Toy)		1	Small	F	2015-01-02	FALSE
58.4932	26.9495	59.0854	61.1971	0.517	FALSE	FALSE	Yes	2367	Cockapoo / Cockerpoo / Spoodle (X Spaniel/Poodle)		2	Medium	M	2012-12-14	FALSE
42.2456	40.3205	37.0405	39.2804	-0.1215	TRUE	FALSE	Yes	2368	Weimaraner		3	Large	M	2012-01-16	FALSE
58.4932	57.0796	59.0854	56.9781	0.6874	FALSE	FALSE	Yes	2369	Lurcher		3	Large	M	2014-12-26	FALSE
44.9515	57.0796	51.7692	61.1971	0.3559	FALSE	FALSE	Yes	2370	Mixed (Small)		1	Small	M	2010-05-02	FALSE
58.4932	57.0796	59.0854	61.1971	0.6874	FALSE	FALSE	Yes	2371	Cockapoo / Cockerpoo / Spoodle (X Spaniel/Poodle)		2	Medium	M	2015-02-13	FALSE
59.0676	60.4527	41.9696	62.0292	0.345	FALSE	TRUE	Yes	2372	West Highland White Terrier		1	Small	M	2005-01-24	FALSE
26.2981	29.8398	41.2449	54.1857	-0.3876	TRUE	FALSE	Yes	2373	King Charles Spaniel - Cavalier		1	Small	F	2008-01-01	FALSE
42.7018	27.6368	47.3945	61.1971	0.0806	FALSE	FALSE	Yes	2374	Border Terrier		1	Small	M	2012-07-20	FALSE
53.7091	42.4796	59.0854	46.6467	0.5591	FALSE	FALSE	Yes	2375	Retriever - Labrador		3	Large	M	2011-07-04	FALSE
41.7646	50.5553	32.4627	53.4582	-0.8258	TRUE	TRUE	Yes	2376	Spaniel - English Cocker		2	Medium	F	2004-09-27	FALSE
58.4932	57.0796	59.0854	61.1971	0.6874	FALSE	FALSE	Yes	2377	Border Collie		2	Medium	M	2014-06-05	FALSE
58.4932	57.0796	59.0854	61.1971	0.6874	FALSE	FALSE	Yes	2378	Border Collie		2	Medium	M	2011-04-02	FALSE
57.9005	42.0851	42.7575	59.5692	0.3395	FALSE	TRUE	No	2379	Retriever - Labrador		3	Large	M	2005-01-29	FALSE
49.7916	45.4107	45.7151	39.8973	0.1639	FALSE	TRUE	No	2380	Retriever - Golden		3	Large	F	2003-09-04	FALSE
58.4932	57.0796	59.0854	61.1971	0.6874	FALSE	FALSE	Yes	2381	Retriever - Labrador		3	Large	M	2013-08-08	FALSE
52.5326	53.9396	55.564	62.0292	0.4601	FALSE	TRUE	Yes	2382	Retriever - Flat-Coated		3	Large	F	2005-04-25	FALSE
45.221	50.8313	29.3602	57.217	-0.9566	TRUE	TRUE	No	2383	Other (Medium)		2	Medium	M	2002-03-01	FALSE
40.0834	39.043	26.6564	49.681	-1.3931	TRUE	TRUE	Yes	2384	Newfoundland		4	Extra Large	M	2007-10-19	FALSE
41.722	31.5618	59.0854	61.1971	0.2405	FALSE	FALSE	Yes	2386	Scottish Terrier		2	Medium	F	2014-08-19	FALSE
59.0676	60.4527	62.3168	57.9757	0.739	FALSE	TRUE	Yes	2387	Border Collie		2	Medium	M	2007-09-06	FALSE
44.5594	33.1438	40.6338	53.6039	0.01	FALSE	FALSE	Yes	2388	Bullmastiff		3	Large	F	2014-01-22	FALSE
58.4932	57.0796	59.0854	61.1971	0.6874	FALSE	FALSE	Yes	2389	King Charles Spaniel - Cavalier		1	Small	F	2013-04-28	FALSE
22.3543	30.2922	24.1711	47.3589	-2.2136	TRUE	TRUE	No	2390	Retriever - Labrador		3	Large	F	2002-04-30	FALSE
34.2013	34.4457	35.5487	56.9781	-0.3982	TRUE	FALSE	Yes	2391	Mixed (Medium)		2	Medium	F	2015-01-30	FALSE
43.5941	18.4429	23.2029	58.6366	-1.2847	TRUE	FALSE	Yes	2392	Mixed (Medium)		2	Medium	F	2012-03-04	FALSE
54.1545	57.0796	37.0405	61.1971	0.1667	FALSE	FALSE	Yes	2393	Border Collie		2	Medium	F	2014-10-28	FALSE
33.6412	57.0796	34.198	57.5887	-0.3881	TRUE	FALSE	Yes	2394	Patterdale Terrier		1	Small	F	2013-01-16	FALSE
0	27.4543	19.2114	41.156	-2.4479	TRUE	FALSE	No	2395	Mixed (Large)		3	Large	M	2010-03-16	FALSE
49.9716	37.0046	31.9057	49.2421	-0.2491	TRUE	FALSE	Yes	2396	Mixed (Small)		1	Small	F	2012-02-10	FALSE
38.3301	37.3805	59.0854	61.1971	0.2183	FALSE	FALSE	Yes	2397	German Shepherd / Alsatian		3	Large	M	2014-11-28	FALSE
51.8767	60.4527	62.3168	51.0792	0.4977	FALSE	TRUE	Yes	2398	Spaniel - English Cocker		2	Medium	F	2007-05-25	FALSE
54.7514	57.0796	59.0854	49.8001	0.6177	FALSE	FALSE	Yes	2399	Jack/Parson Russell Terrier		1	Small	M	2012-07-27	FALSE
56.6157	34.1909	59.0854	56.9781	0.5611	FALSE	FALSE	No	2400	Border Collie		2	Medium	M	2009-12-02	FALSE
49.8523	57.0796	59.0854	49.2421	0.5225	FALSE	FALSE	Yes	2401	Soft Coated Wheaten Terrier		2	Medium	M	2013-10-29	FALSE
47.6749	50.595	51.7692	61.1971	0.3998	FALSE	FALSE	Yes	2402	Lhasa Apso		1	Small	F	2011-05-12	FALSE
57.0238	57.0796	37.0405	61.1971	0.2208	FALSE	FALSE	Yes	2403	Mixed (Large)		3	Large	F	2015-02-23	FALSE
53.4872	44.2474	35.5487	53.0262	0.0552	FALSE	FALSE	Yes	2404	Retriever - Golden		3	Large	M	2013-05-24	FALSE
33.8429	26.7578	35.5487	56.9781	-0.4893	TRUE	FALSE	Yes	2405	Bullmastiff		3	Large	M	2015-03-07	FALSE
54.7764	57.0796	59.0854	61.1971	0.6182	FALSE	FALSE	Yes	2406	Spaniel - English Cocker		2	Medium	M	2015-02-08	FALSE
16.0467	37.3576	20.6911	50.5842	-2.7158	TRUE	TRUE	No	2407	Bull Terrier - Staffordshire		2	Medium	F	2005-02-01	FALSE
33.0587	24.7379	24.0547	43.1861	-1.3213	TRUE	FALSE	No	2408	Retriever - Labrador		3	Large	F	2013-03-23	FALSE
51.0379	50.51	55.564	62.0292	0.4075	FALSE	TRUE	Yes	2409	Mixed (Large)		3	Large	M	1999-06-13	FALSE
49.471	57.0796	35.4055	47.0702	0.0009	FALSE	FALSE	Yes	2410	Bulldog - British		2	Medium	M	2013-06-17	FALSE
39.6376	57.0796	46.6204	50.923	0.1631	FALSE	FALSE	Yes	2411	Retriever - Labrador		3	Large	F	2014-05-03	FALSE
58.4932	57.0796	59.0854	53.0262	0.6874	FALSE	FALSE	Yes	2412	Lhasa Apso		1	Small	M	2015-04-13	FALSE
35.5682	30.0885	48.1582	35.3174	-0.0259	TRUE	FALSE	Yes	2413	Bullmastiff		3	Large	M	2015-03-03	FALSE
52.7507	34.1909	59.0854	56.9781	0.4877	FALSE	FALSE	Yes	2414	King Charles Spaniel - Cavalier		1	Small	M	2013-02-25	FALSE
58.4932	57.0796	59.0854	56.9781	0.6874	FALSE	FALSE	Yes	2415	Bulldog - British		2	Medium	M	2015-02-23	FALSE
55.7111	60.4527	55.564	57.9757	0.569	FALSE	TRUE	Yes	2416	Spaniel - English Cocker		2	Medium	M	2006-07-26	FALSE
40.8366	28.7383	38.037	37.599	-0.2078	TRUE	FALSE	Yes	2417	German Shepherd / Alsatian		3	Large	F	2015-02-08	FALSE
42.2684	32.6355	47.77	54.5909	0.1342	FALSE	FALSE	Yes	2418	Pug		1	Small	M	2013-11-30	FALSE
58.4932	35.8214	59.0854	53.6039	0.6089	FALSE	FALSE	Yes	2419	Lhasa Apso		1	Small	M	2008-11-26	FALSE
27.6543	31.6441	26.5162	32.5842	-1.8308	TRUE	TRUE	No	2420	Collie - Rough Coat		2	Medium	F	2001-08-06	FALSE
48.0917	46.1477	41.0204	48.9454	-0.0729	TRUE	TRUE	Yes	2421	Jack/Parson Russell Terrier		1	Small	M	2005-03-31	FALSE
44.0072	28.7738	51.7692	49.8001	0.1893	FALSE	FALSE	Yes	2422	Labradoodle (X Labrador/Poodle)		3	Large	F	2013-09-08	FALSE
30.3234	34.9661	27.2869	41.7113	-1.6731	TRUE	TRUE	No	2423	Spaniel - English Cocker		2	Medium	F	2004-04-05	FALSE
43.5483	34.0652	29.2193	38.5501	-0.5786	TRUE	FALSE	Yes	2424	Shetland / Sheltie Sheepdog		2	Medium	F	2013-12-06	FALSE
47.8629	35.7931	59.0854	61.1971	0.404	FALSE	FALSE	Yes	2425	Border Collie		2	Medium	M	2014-07-30	FALSE
40.7912	41.7924	44.2315	61.1971	0.0927	FALSE	FALSE	Yes	2426	Mixed (Large)		3	Large	M	2008-05-30	FALSE
55.0734	60.4527	47.6907	57.9757	0.4039	FALSE	TRUE	Yes	2427	Shih Tzu		1	Small	M	2006-10-25	FALSE
58.4932	34.1909	59.0854	61.1971	0.5957	FALSE	FALSE	Yes	2428	Dachshund (Standard)		2	Medium	M	2014-02-07	FALSE
58.4932	57.0796	59.0854	53.6039	0.6874	FALSE	FALSE	Yes	2429	Jack/Parson Russell Terrier		1	Small	F	2008-06-02	FALSE
58.4932	34.1909	59.0854	53.6039	0.5957	FALSE	FALSE	Yes	2430	Cross Breed (Unknown X )/ Mongrel		4	Extra Large	F	2011-11-20	FALSE
48.628	48.7366	55.564	58.5624	0.321	FALSE	TRUE	Yes	2431	Mixed (Medium)		2	Medium	M	2006-05-04	FALSE
35.1424	37.0976	35.8886	49.0709	-0.3421	TRUE	FALSE	No	2432	Bedlington Terrier		2	Medium	F	2013-03-29	FALSE
58.4932	34.1909	59.0854	56.9781	0.5957	FALSE	FALSE	Yes	2433	Retriever - Labrador		3	Large	M	2012-08-07	FALSE
55.5782	57.0796	37.0405	56.9781	0.1937	FALSE	FALSE	Yes	2434	German Shepherd / Alsatian		3	Large	F	2011-08-01	FALSE
41.4265	30.4196	29.042	35.3174	-0.6707	TRUE	FALSE	Yes	2435	Jack/Parson Russell Terrier		1	Small	F	2012-04-25	FALSE
58.4932	34.1909	59.0854	53.0262	0.5957	FALSE	FALSE	Yes	2436	Border Terrier		1	Small	M	2014-01-11	FALSE
47.7219	35.7931	34.198	61.1971	-0.1736	TRUE	FALSE	Yes	2437	Cockapoo / Cockerpoo / Spoodle (X Spaniel/Poodle)		2	Medium	M	2009-06-05	FALSE
43.2276	37.2856	47.77	40.7738	0.1917	FALSE	FALSE	Yes	2438	Bullmastiff		3	Large	M	2014-04-21	FALSE
33.3948	49.1249	51.7692	49.8001	0.0986	FALSE	FALSE	Yes	2439	Spaniel - English Cocker		2	Medium	F	2009-01-19	FALSE
48.2632	41.9721	51.7692	61.1971	0.3821	FALSE	FALSE	Yes	2440	Retriever - Golden		3	Large	M	2011-02-02	FALSE
51.4374	44.8596	59.0854	56.9781	0.525	FALSE	FALSE	Yes	2441	Mixed (Small)		1	Small	F	2015-03-13	FALSE
49.4948	49.6232	47.3945	61.1971	0.3663	FALSE	FALSE	Yes	2442	Cockapoo / Cockerpoo / Spoodle (X Spaniel/Poodle)		2	Medium	M	2015-03-15	FALSE
33.8778	29.8759	24.7979	36.4359	-1.793	TRUE	TRUE	No	2443	German Shepherd / Alsatian		3	Large	M	2000-09-01	FALSE
54.7764	57.0796	46.336	61.1971	0.4625	FALSE	FALSE	Yes	2444	Border Terrier		1	Small	F	2014-09-26	FALSE
58.4932	57.0796	59.0854	36.0692	0.6874	FALSE	FALSE	Yes	2445	Spaniel - English Springer		2	Medium	F	2011-06-18	FALSE
33.1931	37.254	32.0766	58.6366	-0.5849	TRUE	FALSE	No	2446	Newfoundland		4	Extra Large	M	2013-09-04	FALSE
58.4932	26.9495	59.0854	61.1971	0.517	FALSE	FALSE	Yes	2447	Spaniel - English Springer		2	Medium	F	2014-12-03	FALSE
56.6157	48.9634	59.0854	53.6039	0.6371	FALSE	FALSE	Yes	2448	West Highland White Terrier		1	Small	M	2015-03-05	FALSE
48.0747	31.1442	18.0054	51.532	-1.5088	TRUE	FALSE	No	2449	Jack/Parson Russell Terrier		1	Small	M	2014-08-16	FALSE
48.8302	49.1249	43.68	51.3141	0.2705	FALSE	FALSE	Yes	2450	Cockapoo / Cockerpoo / Spoodle (X Spaniel/Poodle)		2	Medium	M	2015-03-10	FALSE
39.7598	36.3387	27.6942	45.7781	-1.3074	TRUE	TRUE	No	2451	Schnauzer (Standard)		2	Medium	M	2006-05-19	FALSE
14.2261	36.0948	27.123	62.0292	-2.1272	TRUE	TRUE	No	2452	Mixed (Large)		3	Large	F	2001-11-01	FALSE
40.0131	38.7622	48.6068	55.2928	-0.115	TRUE	TRUE	Yes	2453	Spaniel - English Cocker		2	Medium	M	2006-07-17	FALSE
52.6529	57.0796	59.0854	61.1971	0.5775	FALSE	FALSE	Yes	2454	Mixed (Medium)		2	Medium	F	2009-12-25	FALSE
57.0238	32.2987	59.0854	46.6467	0.5515	FALSE	FALSE	No	2455	Spaniel - English Cocker		2	Medium	M	2012-07-11	FALSE
58.4932	57.0796	59.0854	61.1971	0.6874	FALSE	FALSE	Yes	2456	Spaniel - English Cocker		2	Medium	M	2012-02-17	FALSE
42.7018	41.1407	42.8973	36.64	0.0949	FALSE	FALSE	Yes	2457	Spaniel - English Cocker		2	Medium	M	2009-05-30	FALSE
43.365	57.0796	34.3519	23.2458	-0.1759	TRUE	FALSE	Yes	2458	Pug		1	Small	F	2013-07-09	FALSE
53.5611	57.0796	51.7692	39.8365	0.5275	FALSE	FALSE	Yes	2459	Spanish Water Dog		2	Medium	M	2011-04-04	FALSE
44.6055	39.6246	51.7692	49.2421	0.2955	FALSE	FALSE	Yes	2460	Bull Terrier - Staffordshire		2	Medium	F	2014-01-10	FALSE
45.2519	57.0796	44.5171	47.0278	0.2339	FALSE	FALSE	Yes	2461	Retriever - Golden		3	Large	M	2013-11-13	FALSE
45.2288	44.1932	51.7692	49.8001	0.3302	FALSE	FALSE	Yes	2462	Retriever - Labrador		3	Large	F	2015-03-17	FALSE
58.4932	57.0796	59.0854	61.1971	0.6874	FALSE	FALSE	Yes	2463	Boxer		3	Large	F	2010-07-05	FALSE
40.8974	41.7456	55.564	58.5624	0.0383	FALSE	TRUE	Yes	2464	Bull Terrier - Staffordshire		2	Medium	F	2007-10-17	FALSE
42.1544	30.899	32.4238	58.6366	-0.4306	TRUE	FALSE	No	2465	Spaniel - English Springer		2	Medium	M	2008-05-10	FALSE
55.5782	57.0796	46.7945	49.2421	0.4868	FALSE	FALSE	No	2466	Border Terrier		1	Small	F	2014-09-26	FALSE
45.8775	41.2257	44.8097	42.8063	0.2088	FALSE	FALSE	Yes	2467	King Charles Spaniel - Cavalier		1	Small	M	2014-01-04	FALSE
52.5551	44.1932	51.7692	57.5887	0.4766	FALSE	FALSE	Yes	2468	King Charles Spaniel - Cavalier		1	Small	F	2014-01-04	FALSE
53.1428	57.0796	59.0854	38.7223	0.587	FALSE	FALSE	Yes	2469	Cross Breed (Unknown X )/ Mongrel		4	Extra Large	M	2013-02-02	FALSE
44.1681	57.0796	47.3945	46.6467	0.2723	FALSE	FALSE	Yes	2470	Retriever - Golden		3	Large	F	2013-12-31	FALSE
44.3982	30.0116	51.7692	57.5887	0.2118	FALSE	FALSE	Yes	2471	Bulldog - French		1	Small	M	2015-03-12	FALSE
40.7686	57.0796	41.7332	46.097	0.0666	FALSE	FALSE	Yes	2472	Shih Tzu		1	Small	M	2012-03-30	FALSE
58.4932	57.0796	37.0405	41.8763	0.2478	FALSE	FALSE	Yes	2473	Chihuahua - Long Coat		1	Small	F	2015-02-28	FALSE
58.4932	57.0796	59.0854	61.1971	0.6874	FALSE	FALSE	Yes	2474	Husky - Alaskan		3	Large	M	2013-03-22	FALSE
57.0238	57.0796	59.0854	61.1971	0.6604	FALSE	FALSE	Yes	2475	Mixed (Medium)		2	Medium	F	2013-11-14	FALSE
46.0865	45.3842	59.0854	61.1971	0.4198	FALSE	FALSE	Yes	2476	Rottweiler		3	Large	M	2011-03-31	FALSE
51.7522	57.0796	37.094	47.0702	0.1226	FALSE	FALSE	Yes	2477	Collie - Smooth Coat		2	Medium	F	2014-08-14	FALSE
55.5782	34.0652	59.0854	49.2421	0.5406	FALSE	FALSE	Yes	2478	Chow Chow		3	Large	F	2015-02-26	FALSE
58.4932	57.0796	37.8941	51.3141	0.2833	FALSE	FALSE	Yes	2479	German Pointer- Shorthaired		3	Large	M	2014-05-14	FALSE
46.4588	44.6334	47.3945	46.097	0.2895	FALSE	FALSE	Yes	2480	Border Collie		2	Medium	M	2013-03-07	FALSE
45.8079	40.9724	59.0854	39.2804	0.395	FALSE	FALSE	Yes	2481	Border Collie		2	Medium	F	2011-06-08	FALSE
53.7585	57.0796	59.0854	61.1971	0.5988	FALSE	FALSE	Yes	2482	Retriever - Labrador		3	Large	M	2015-03-03	FALSE
58.4932	57.0796	59.0854	61.1971	0.6874	FALSE	FALSE	Yes	2483	Mixed (Medium)		2	Medium	F	2010-06-26	FALSE
44.1681	42.1543	40.8462	54.5909	0.0695	FALSE	FALSE	Yes	2484	Italian Spinone		3	Large	M	2014-02-03	FALSE
27.0024	32.7495	41.7716	55.1801	-0.3268	TRUE	FALSE	No	2485	Retriever - Golden		3	Large	F	2015-03-08	FALSE
56.6157	57.0796	59.0854	56.9781	0.6528	FALSE	FALSE	No	2486	Mixed (Medium)		2	Medium	M	2013-10-25	FALSE
51.3649	57.0796	59.0854	36.0692	0.5524	FALSE	FALSE	Yes	2487	Retriever - Labrador		3	Large	F	2010-03-13	FALSE
58.4932	57.0796	59.0854	61.1971	0.6874	FALSE	FALSE	Yes	2488	Retriever - Labrador		3	Large	F	2008-04-29	FALSE
58.4932	57.0796	59.0854	61.1971	0.6874	FALSE	FALSE	Yes	2489	Border Collie		2	Medium	F	2013-08-24	FALSE
42.8527	48.1852	31.8751	51.8251	-0.8321	TRUE	TRUE	No	2490	Bull Terrier - Staffordshire		2	Medium	F	2001-09-26	FALSE
47.5149	40.6741	39.3461	54.7338	-0.1739	TRUE	TRUE	No	2491	West Highland White Terrier		1	Small	M	2004-07-14	FALSE
58.4932	34.1909	59.0854	61.1971	0.5957	FALSE	FALSE	Yes	2492	Retriever - Labrador		3	Large	M	2011-12-10	FALSE
58.4932	57.0796	59.0854	53.6039	0.6874	FALSE	FALSE	Yes	2493	Spaniel - English Cocker		2	Medium	F	2015-01-16	FALSE
28.1574	26.0712	47.3945	47.1974	-0.2466	TRUE	FALSE	Yes	2494	Australian Kelpie Sheep Dog		2	Medium	M	2011-11-21	FALSE
57.0749	50.595	38.2396	58.6366	0.2593	FALSE	FALSE	Yes	2495	Border Collie		2	Medium	F	2013-06-16	FALSE
53.192	41.6594	50.3262	39.2804	0.4583	FALSE	FALSE	Yes	2496	Mixed (Medium)		2	Medium	M	2014-08-01	FALSE
31.691	35.5131	59.0854	61.1971	0.0645	FALSE	FALSE	Yes	2497	Bulldog - French		1	Small	M	2011-11-16	FALSE
56.6411	57.0796	59.0854	56.9781	0.6533	FALSE	FALSE	Yes	2498	Border Terrier		1	Small	M	2014-04-10	FALSE
0	57.0796	30.8624	0	-1.5346	TRUE	FALSE	Yes	2499	Mixed (Small)		1	Small	M	2015-05-06	FALSE
48.0511	34.1909	47.3945	61.1971	0.2598	FALSE	FALSE	Yes	2500	Retriever - Labrador		3	Large	M	2015-03-30	FALSE
52.0921	57.0796	59.0854	61.1971	0.5666	FALSE	FALSE	Yes	2501	Retriever - Labrador		3	Large	M	2013-08-17	FALSE
48.4283	57.0796	47.3945	61.1971	0.359	FALSE	FALSE	Yes	2502	Bichon Frise		1	Small	M	2015-03-13	FALSE
58.4932	57.0796	59.0854	56.9781	0.6874	FALSE	FALSE	Yes	2503	Bearded Collie		3	Large	M	2008-09-19	FALSE
58.4932	34.1909	59.0854	61.1971	0.5957	FALSE	FALSE	Yes	2504	Retriever - Labrador		3	Large	F	2014-03-14	FALSE
56.5403	60.4527	62.3168	62.0292	0.6572	FALSE	TRUE	Yes	2505	Mixed (Medium)		2	Medium	F	2003-04-07	FALSE
58.4932	57.0796	59.0854	46.097	0.6874	FALSE	FALSE	Yes	2506	Bull Terrier - Staffordshire		2	Medium	F	2015-02-10	FALSE
47.0189	57.0796	59.0854	61.1971	0.4657	FALSE	FALSE	Yes	2507	Jack/Parson Russell Terrier		1	Small	F	2011-05-23	FALSE
50.6182	57.0796	59.0854	53.6039	0.5377	FALSE	FALSE	Yes	2508	Poodle (Standard)		3	Large	F	2011-09-04	FALSE
58.4932	57.0796	59.0854	61.1971	0.6874	FALSE	FALSE	Yes	2509	Pointer - English		3	Large	M	2015-03-23	FALSE
48.8066	49.1249	34.0457	52.8492	-0.0964	TRUE	FALSE	Yes	2510	Yorkshire Terrier		1	Small	M	2010-05-20	FALSE
58.4932	34.0402	59.0854	61.1971	0.5944	FALSE	FALSE	Yes	2511	Retriever - Labrador		3	Large	M	2008-12-24	FALSE
30.7257	32.2101	32.8188	56.1884	-0.635	TRUE	FALSE	No	2512	Husky - Siberian		3	Large	M	2009-04-03	FALSE
46.9722	57.0796	59.0854	61.1971	0.4647	FALSE	FALSE	Yes	2513	Greyhound		3	Large	M	2009-04-02	FALSE
58.4932	57.0796	32.1915	61.1971	0.0005	FALSE	FALSE	Yes	2514	Retriever - Labrador		3	Large	M	2014-11-21	FALSE
58.4932	57.0796	59.0854	61.1971	0.6874	FALSE	FALSE	Yes	2515	Spaniel - English Springer		2	Medium	M	2014-01-14	FALSE
42.4052	57.0796	51.7692	49.8001	0.3034	FALSE	FALSE	Yes	2516	Retriever - Labrador		3	Large	M	2014-08-08	FALSE
52.4819	49.6232	47.4562	37.599	0.4262	FALSE	FALSE	Yes	2517	Border Terrier		1	Small	F	2013-03-09	FALSE
56.6157	57.0796	59.0854	49.2421	0.6528	FALSE	FALSE	Yes	2518	Retriever - Labrador		3	Large	M	2014-04-26	FALSE
44.4672	31.7963	31.1308	55.1801	-0.4525	TRUE	FALSE	Yes	2519	Bullmastiff		3	Large	F	2012-11-14	FALSE
48.5228	50.595	51.7692	53.6039	0.4168	FALSE	FALSE	Yes	2520	Schnauzer (Miniature)		1	Small	F	2009-04-21	FALSE
54.1545	57.0796	59.0854	61.1971	0.6064	FALSE	FALSE	Yes	2521	Retriever - Labrador		3	Large	F	2013-04-06	FALSE
43.3821	41.0206	23.2467	49.681	-1.6048	TRUE	TRUE	No	2522	Border Collie		2	Medium	F	2003-07-20	FALSE
53.0201	49.6232	59.0854	39.2804	0.5706	FALSE	FALSE	Yes	2523	Mixed (Medium)		2	Medium	M	2015-03-23	FALSE
48.8776	57.0796	59.0854	50.3603	0.5031	FALSE	FALSE	Yes	2524	Retriever - Labrador		3	Large	M	2015-03-26	FALSE
58.4932	34.1909	50.6494	38.1619	0.5133	FALSE	FALSE	Yes	2525	Cockapoo / Cockerpoo / Spoodle (X Spaniel/Poodle)		2	Medium	M	2011-12-16	FALSE
25.4245	31.8925	30.3675	34.9134	-1.5495	TRUE	TRUE	No	2526	Mixed (Medium)		2	Medium	M	2005-01-30	FALSE
55.6286	50.595	59.0854	56.9781	0.6227	FALSE	FALSE	Yes	2527	Retriever - Labrador		3	Large	M	2010-07-26	FALSE
58.4932	57.0796	59.0854	61.1971	0.6874	FALSE	FALSE	Yes	2528	German Pointer- Shorthaired		3	Large	M	2014-04-15	FALSE
49.8284	35.8214	59.0854	50.3603	0.4435	FALSE	FALSE	No	2529	Mixed (Small)		1	Small	M	2014-12-18	FALSE
57.0749	50.595	59.0854	53.6039	0.6497	FALSE	FALSE	Yes	2530	Dachshund (Standard)		2	Medium	M	2015-02-18	FALSE
58.4932	57.0796	59.0854	24.8247	0.6874	FALSE	FALSE	Yes	2531	Cockapoo / Cockerpoo / Spoodle (X Spaniel/Poodle)		2	Medium	F	2013-09-15	FALSE
49.7569	32.6355	30.5458	61.1971	-0.375	TRUE	FALSE	Yes	2532	Patterdale Terrier		1	Small	F	2009-02-19	FALSE
55.0734	60.4527	49.9931	62.0292	0.4573	FALSE	TRUE	No	2533	Retriever - Labrador		3	Large	F	2006-04-24	FALSE
49.9	41.7036	59.0854	49.8001	0.4811	FALSE	FALSE	Yes	2534	Mixed (Medium)		2	Medium	F	2012-10-30	FALSE
39.1637	57.0796	51.7692	49.8001	0.2356	FALSE	FALSE	Yes	2535	Retriever - Nova Scotia Duck Tolling		2	Medium	M	2008-05-29	FALSE
44.6285	57.0796	35.5487	61.1971	-0.0903	TRUE	FALSE	Yes	2536	Pomeranian		1	Small	M	2014-06-12	FALSE
54.7764	57.0796	59.0854	61.1971	0.6182	FALSE	FALSE	Yes	2538	Bichon Frise		1	Small	M	2015-05-28	FALSE
57.0238	57.0796	59.0854	61.1971	0.6604	FALSE	FALSE	Yes	2539	King Charles Spaniel - Cavalier		1	Small	F	2012-05-03	FALSE
22.0241	22.0051	13.9184	32.7912	-2.5924	TRUE	FALSE	No	2540	Retriever - Labrador		3	Large	M	2008-03-03	FALSE
48.3575	41.6594	47.0906	53.0262	0.3092	FALSE	FALSE	Yes	2541	Mixed (Medium)		2	Medium	F	2008-06-03	FALSE
46.832	28.5615	59.0854	61.1971	0.3121	FALSE	FALSE	Yes	2542	Bull Terrier - Staffordshire		2	Medium	M	2014-10-21	FALSE
58.4932	57.0796	59.0854	61.1971	0.6874	FALSE	FALSE	Yes	2543	Border Collie		2	Medium	F	2014-09-07	FALSE
53.7585	57.0796	37.0405	61.1971	0.1592	FALSE	FALSE	Yes	2544	Retriever - Labrador		3	Large	M	2015-03-16	FALSE
46.7153	57.0796	47.3945	61.1971	0.3244	FALSE	FALSE	No	2545	Chihuahua - Smooth Coat		1	Small	M	2013-05-29	FALSE
58.4932	57.0796	59.0854	56.9781	0.6874	FALSE	FALSE	Yes	2546	German Pointer- Shorthaired		3	Large	M	2014-07-19	FALSE
55.2015	57.0796	59.0854	53.0262	0.6263	FALSE	FALSE	Yes	2547	Bearded Collie		3	Large	M	2010-05-31	FALSE
47.206	41.9042	37.178	57.9757	-0.3042	TRUE	TRUE	Yes	2548	Spaniel - Welsh Springer		2	Medium	M	2003-08-01	FALSE
58.4932	35.1302	27.0291	61.1971	-0.4406	TRUE	FALSE	Yes	2549	Saluki		3	Large	M	2014-11-17	FALSE
58.4932	34.1909	59.0854	61.1971	0.5957	FALSE	FALSE	Yes	2550	Chihuahua - Smooth Coat		1	Small	F	2013-03-19	FALSE
44.4824	44.0013	36.3001	52.5338	-0.4573	TRUE	TRUE	No	2551	King Charles Spaniel - Cavalier		1	Small	M	2002-09-07	FALSE
42.3926	54.4691	40.5265	55.6821	-0.3041	TRUE	TRUE	No	2552	King Charles Spaniel - Cavalier		1	Small	M	2002-09-07	FALSE
56.6157	48.9634	59.0854	61.1971	0.6371	FALSE	FALSE	Yes	2553	Border Collie		2	Medium	F	2014-06-25	FALSE
47.9649	60.4527	47.8924	51.0792	0.1585	FALSE	TRUE	No	2554	Yorkshire Terrier		1	Small	M	2005-05-12	FALSE
47.5341	57.0796	51.7692	49.8001	0.4085	FALSE	FALSE	Yes	2555	Retriever - Labrador		3	Large	F	2015-03-02	FALSE
24.5626	25.5569	17.43	20.1853	-2.1273	TRUE	FALSE	No	2556	Welsh Terrier		2	Medium	F	2013-04-18	FALSE
13.4809	37.681	34.4102	59.5692	-1.5377	TRUE	TRUE	Yes	2557	Bull Terrier (Standard)		2	Medium	F	2003-03-03	FALSE
29.6446	32.4804	25.334	54.9483	-1.8818	TRUE	TRUE	No	2558	Spaniel - English Cocker		2	Medium	F	2001-09-16	FALSE
55.7293	57.0796	47.3945	61.1971	0.5011	FALSE	FALSE	Yes	2559	Mixed (Small)		1	Small	F	2014-08-04	FALSE
37.4756	24.0609	19.2229	44.9996	-1.6973	TRUE	FALSE	No	2560	Bulldog - British		2	Medium	F	2012-03-01	FALSE
58.4932	57.0796	59.0854	61.1971	0.6874	FALSE	FALSE	Yes	2561	Bull Terrier - Staffordshire		2	Medium	M	2015-04-16	FALSE
50.2825	37.0355	59.0854	61.1971	0.4613	FALSE	FALSE	Yes	2562	Cross Breed (Unknown X )/ Mongrel		4	Extra Large	F	2014-05-16	FALSE
58.4932	57.0796	59.0854	61.1971	0.6874	FALSE	FALSE	Yes	2563	Jack/Parson Russell Terrier		1	Small	M	2014-03-30	FALSE
14.8436	17.917	21.4901	30.5502	-2.0492	TRUE	FALSE	No	2564	Other (Small)		1	Small	F	2015-06-02	FALSE
58.4932	57.0796	59.0854	56.9781	0.6874	FALSE	FALSE	Yes	2565	Yorkshire Terrier		1	Small	F	2015-03-13	FALSE
39.4344	57.0796	47.3945	56.9781	0.1737	FALSE	FALSE	Yes	2566	Schnauzer (Miniature)		1	Small	F	2010-03-27	FALSE
9.2236	19.229	18.2658	34.9614	-2.4477	TRUE	FALSE	No	2567	Akita - American		3	Large	M	2015-05-01	FALSE
42.6994	51.3586	51.5262	62.0292	0.0437	FALSE	TRUE	No	2568	Lurcher		3	Large	F	2007-06-30	FALSE
58.4932	57.0796	59.0854	49.8001	0.6874	FALSE	FALSE	Yes	2569	Border Collie		2	Medium	M	2012-02-13	FALSE
58.4932	57.0796	37.094	23.2458	0.2501	FALSE	FALSE	Yes	2570	Mixed (Small)		1	Small	F	2014-08-16	FALSE
34.4478	39.1079	37.2557	39.1089	-0.2832	TRUE	FALSE	Yes	2571	Yorkshire Terrier		1	Small	M	2009-11-19	FALSE
58.4932	57.0796	59.0854	61.1971	0.6874	FALSE	FALSE	Yes	2572	Retriever - Curly Coated		3	Large	M	2015-03-18	FALSE
54.053	60.4527	35.2206	62.0292	-0.1839	TRUE	TRUE	Yes	2573	German Pointer- Shorthaired		3	Large	M	2002-04-02	FALSE
55.2015	49.6232	59.0854	61.1971	0.6123	FALSE	FALSE	Yes	2574	Retriever - Golden		3	Large	M	2009-03-16	FALSE
39.9428	30.2177	33.7056	46.4669	-0.7989	TRUE	TRUE	Yes	2575	Retriever - Golden		3	Large	F	2006-04-09	FALSE
39.3667	31.5195	34.8921	40.7738	-0.3484	TRUE	FALSE	Yes	2576	Mixed (Medium)		2	Medium	M	2015-01-16	FALSE
42.2228	31.6679	30.898	53.6039	-0.5151	TRUE	FALSE	Yes	2577	Italian Spinone		3	Large	M	2008-08-12	FALSE
20.3414	57.0796	59.0854	61.1971	-0.0901	TRUE	FALSE	Yes	2578	Italian Spinone		3	Large	F	2011-01-16	FALSE
58.4932	57.0796	59.0854	61.1971	0.6874	FALSE	FALSE	Yes	2579	Border Collie		2	Medium	F	2015-04-01	FALSE
47.2763	35.1572	51.7692	38.1619	0.3196	FALSE	FALSE	Yes	2580	Spaniel - English Springer		2	Medium	M	2013-08-17	FALSE
39.0735	30.2629	27.9346	41.3256	-0.803	TRUE	FALSE	Yes	2581	Cockapoo / Cockerpoo / Spoodle (X Spaniel/Poodle)		2	Medium	F	2013-12-03	FALSE
19.3036	26.2251	19.2229	25.091	-2.0441	TRUE	FALSE	No	2582	Mixed (Small)		1	Small	F	2012-02-06	FALSE
55.6537	57.0796	31.9057	42.9751	-0.0693	TRUE	FALSE	No	2583	Schnauzer (Miniature)		1	Small	F	2013-05-13	FALSE
48.4283	57.0796	38.9282	13.9179	0.13	FALSE	FALSE	Yes	2584	German Shepherd / Alsatian		3	Large	M	2012-09-24	FALSE
59.0676	60.4527	55.1542	62.0292	0.6733	FALSE	TRUE	Yes	2585	Spaniel - English Cocker		2	Medium	F	2003-12-22	FALSE
47.2763	57.0796	37.6966	56.9781	0.0587	FALSE	FALSE	Yes	2586	Retriever - Labrador		3	Large	F	2015-03-08	FALSE
44.6746	41.6153	41.4679	47.5792	0.0968	FALSE	FALSE	Yes	2587	Spaniel - English Cocker		2	Medium	M	2011-01-20	FALSE
35.4681	36.2999	33.287	39.3565	-0.9898	TRUE	TRUE	Yes	2588	Chinese Crested		1	Small	F	2003-06-11	FALSE
36.8018	24.0193	59.0854	49.8001	0.0406	FALSE	FALSE	Yes	2589	Beagle		2	Medium	F	2013-06-10	FALSE
45.7615	57.0796	59.0854	56.9781	0.4401	FALSE	FALSE	Yes	2590	Rottweiler		3	Large	F	2013-03-21	FALSE
51.3649	57.0796	37.0405	61.1971	0.1127	FALSE	FALSE	Yes	2591	Mixed (Small)		1	Small	M	2013-06-27	FALSE
44.1221	57.0796	51.7692	42.4261	0.3389	FALSE	FALSE	Yes	2592	Mixed (Large)		3	Large	M	2015-03-26	FALSE
56.4631	60.4527	62.3168	54.1788	0.6546	FALSE	TRUE	Yes	2593	Setter - Irish		3	Large	M	2005-01-28	FALSE
56.1858	60.4527	39.007	62.0292	0.1129	FALSE	TRUE	Yes	2594	Mixed (Large)		3	Large	M	2006-09-01	FALSE
54.8263	57.0796	47.4562	40.7738	0.4852	FALSE	FALSE	Yes	2595	Spaniel - English Cocker		2	Medium	M	2013-10-19	FALSE
58.4932	34.1909	37.0405	61.1971	0.1561	FALSE	FALSE	Yes	2596	Jack/Parson Russell Terrier		1	Small	F	2013-04-29	FALSE
14.8681	18.8166	22.7174	32.9745	-1.9159	TRUE	FALSE	Yes	2597	Border Terrier		1	Small	M	2013-11-09	FALSE
58.4932	57.0796	59.0854	61.1971	0.6874	FALSE	FALSE	Yes	2598	Cockapoo / Cockerpoo / Spoodle (X Spaniel/Poodle)		2	Medium	M	2014-07-19	FALSE
46.4357	51.0675	51.8728	52.5338	0.1869	FALSE	TRUE	Yes	2599	Jack/Parson Russell Terrier		1	Small	F	2004-06-29	FALSE
55.0262	44.1932	22.1413	43.1861	-0.8773	TRUE	FALSE	Yes	2600	Border Collie		2	Medium	M	2013-02-02	FALSE
58.4932	26.5681	30.8093	46.8584	-0.261	TRUE	FALSE	No	2601	Border Collie		2	Medium	F	2008-07-27	FALSE
51.5288	60.4527	55.564	48.0494	0.4248	FALSE	TRUE	Yes	2602	Mixed (Small)		1	Small	F	2007-04-26	FALSE
31.949	29.7477	28.7496	34.9134	-1.485	TRUE	TRUE	Yes	2603	Bichon Frise		1	Small	M	2003-12-24	FALSE
51.8007	48.9634	37.2286	25.3557	0.1136	FALSE	FALSE	Yes	2604	Retriever - Labrador		3	Large	M	2013-09-20	FALSE
17.2512	26.318	30.3552	49.0709	-1.1333	TRUE	FALSE	Yes	2605	Retriever - Labrador		3	Large	M	2012-03-08	FALSE
56.6157	57.0796	59.0854	56.9781	0.6528	FALSE	FALSE	Yes	2606	Bull Terrier - Staffordshire		2	Medium	M	2012-08-15	FALSE
44.0532	49.9674	59.0854	38.1619	0.3919	FALSE	FALSE	Yes	2607	Mixed (Small)		1	Small	F	2014-10-04	FALSE
33.0363	33.573	35.742	46.6467	-0.4213	TRUE	FALSE	Yes	2608	Jack/Parson Russell Terrier		1	Small	M	2014-01-09	FALSE
42.4736	30.899	45.4695	61.1971	0.0752	FALSE	FALSE	Yes	2609	West Highland White Terrier		1	Small	M	2008-03-19	FALSE
51.1959	49.6232	51.7692	61.1971	0.4675	FALSE	FALSE	Yes	2610	Spaniel - English Cocker		2	Medium	F	2013-07-10	FALSE
0	21.5767	18.2885	41.5376	-2.5776	TRUE	FALSE	Yes	2611	Spaniel - English Springer		2	Medium	M	2014-04-02	FALSE
58.4932	57.0796	59.0854	61.1971	0.6874	FALSE	FALSE	Yes	2612	Retriever - Golden		3	Large	M	2014-03-20	FALSE
14.8681	18.8166	22.7174	32.9745	-1.9159	TRUE	FALSE	No	2613	Chihuahua - Long Coat		1	Small	F	2014-08-11	FALSE
33.1483	57.0796	32.6596	42.257	-0.4833	TRUE	FALSE	Yes	2614	Border Terrier		1	Small	M	2014-03-01	FALSE
30.456	27.855	21.8023	30.7401	-1.5402	TRUE	FALSE	No	2615	Pug		1	Small	M	2014-09-23	FALSE
29.2632	35.7648	47.3945	61.1971	-0.1199	TRUE	FALSE	Yes	2616	Cross Breed (Unknown X )/ Mongrel		4	Extra Large	F	2012-03-03	FALSE
46.1098	46.4416	42.4427	43.1861	0.1744	FALSE	FALSE	Yes	2617	Doberman Pinscher		2	Medium	F	2015-04-03	FALSE
56.3705	39.4272	32.7292	62.0292	-0.2842	TRUE	TRUE	Yes	2618	Boxer		3	Large	F	2007-11-18	FALSE
52.7507	57.0796	59.0854	53.6039	0.5794	FALSE	FALSE	Yes	2619	Boxer		3	Large	M	2012-07-18	FALSE
33.5516	29.8398	24.5883	31.774	-1.1968	TRUE	FALSE	No	2620	Cockapoo / Cockerpoo / Spoodle (X Spaniel/Poodle)		2	Medium	M	2015-03-10	FALSE
44.7438	44.9167	59.0854	53.0262	0.3906	FALSE	FALSE	Yes	2621	Pyrenean Mountain / Great Pyrenees		4	Extra Large	F	2012-03-03	FALSE
44.8592	31.0211	38.7451	58.6366	-0.0711	TRUE	FALSE	No	2622	Mixed (Small)		1	Small	M	2011-11-05	FALSE
58.4932	57.0796	59.0854	46.097	0.6874	FALSE	FALSE	Yes	2623	Border Collie		2	Medium	F	2015-04-06	FALSE
44.0991	26.5681	37.2286	47.0702	-0.2012	TRUE	FALSE	Yes	2624	Cockapoo / Cockerpoo / Spoodle (X Spaniel/Poodle)		2	Medium	M	2015-04-10	FALSE
0	18.8736	19.9489	14.2082	-2.6329	TRUE	FALSE	No	2625	Boston Terrier		1	Small	M	2012-06-11	FALSE
39.9087	40.8891	59.0854	39.2804	0.2723	FALSE	FALSE	Yes	2626	Spaniel - English Cocker		2	Medium	F	2015-02-28	FALSE
58.4932	49.6232	59.0854	61.1971	0.6734	FALSE	FALSE	Yes	2627	Mixed (Small)		1	Small	M	2015-02-15	FALSE
56.743	44.6895	59.0854	53.6039	0.6257	FALSE	FALSE	Yes	2628	Cockapoo / Cockerpoo / Spoodle (X Spaniel/Poodle)		2	Medium	M	2014-06-06	FALSE
50.8652	60.4527	46.7333	40.2703	0.232	FALSE	TRUE	Yes	2629	Weimaraner		3	Large	F	2002-10-04	FALSE
20.3179	22.8716	25.6613	41.5376	-1.4768	TRUE	FALSE	Yes	2630	Cockapoo / Cockerpoo / Spoodle (X Spaniel/Poodle)		2	Medium	F	2015-04-18	FALSE
52.7507	32.6355	51.3251	61.1971	0.4005	FALSE	FALSE	Yes	2631	Jack Chi (X Jack Russell/Chihuahua)		1	Small	M	2012-10-03	TRUE
55.5782	32.6355	59.0854	56.9781	0.5277	FALSE	FALSE	Yes	2632	Spaniel - English Cocker		2	Medium	M	2014-12-08	FALSE
58.4932	57.0796	37.0405	61.1971	0.2478	FALSE	FALSE	Yes	2633	Lhasa Apso		1	Small	F	2015-04-09	FALSE
52.6529	49.0438	52.3265	54.5909	0.5013	FALSE	FALSE	Yes	2634	Boxer		3	Large	F	2009-06-01	FALSE
40.5194	48.9634	51.7692	49.2421	0.2483	FALSE	FALSE	Yes	2635	Spaniel - English Cocker		2	Medium	M	2014-10-01	FALSE
52.7507	24.8529	59.0854	46.097	0.3793	FALSE	FALSE	Yes	2636	Boxer		3	Large	M	2012-05-03	FALSE
58.4932	57.0796	59.0854	61.1971	0.6874	FALSE	FALSE	Yes	2637	Yorkshire Terrier		1	Small	F	2015-01-15	FALSE
58.4932	34.1909	59.0854	61.1971	0.5957	FALSE	FALSE	Yes	2638	Yorkshire Terrier		1	Small	F	2014-06-01	FALSE
58.4932	57.0796	59.0854	61.1971	0.6874	FALSE	FALSE	Yes	2639	Yorkshire Terrier		1	Small	M	2011-06-11	TRUE
58.4932	57.0796	59.0854	61.1971	0.6874	FALSE	FALSE	Yes	2640	Yorkshire Terrier		1	Small	M	2014-06-27	TRUE
58.4932	57.0796	59.0854	36.64	0.6874	FALSE	FALSE	Yes	2641	Mixed (Medium)		2	Medium	F	2012-07-07	TRUE
48.4161	39.7065	35.2514	48.4563	-0.3813	TRUE	TRUE	Yes	2642	Border Collie		2	Medium	M	2002-02-12	FALSE
25.0594	31.117	27.276	40.6422	-1.8373	TRUE	TRUE	Yes	2643	Jack/Parson Russell Terrier		1	Small	F	2004-10-01	FALSE
52.7507	34.1909	59.0854	61.1971	0.4877	FALSE	FALSE	Yes	2644	Cockapoo / Cockerpoo / Spoodle (X Spaniel/Poodle)		2	Medium	F	2015-04-28	FALSE
48.6646	28.8095	59.0854	61.1971	0.3521	FALSE	FALSE	Yes	2645	Bulldog - British		2	Medium	F	2013-07-29	FALSE
33.6246	35.4834	29.0706	45.7781	-1.3995	TRUE	TRUE	Yes	2646	Greyhound		3	Large	M	2004-06-19	FALSE
44.6977	57.0796	51.7692	53.0262	0.3507	FALSE	FALSE	Yes	2647	German Pointer- Shorthaired		3	Large	M	2015-01-26	FALSE
57.0238	34.1909	59.0854	61.1971	0.5687	FALSE	FALSE	Yes	2648	Bull Terrier - Staffordshire		2	Medium	M	2015-03-23	FALSE
24.0807	30.9396	20.4612	44.9996	-1.7668	TRUE	FALSE	Yes	2649	Retriever - Labrador		3	Large	M	2008-04-28	FALSE
0	38.8216	30.8624	0	-1.3335	TRUE	FALSE	Yes	2650	Cross Breed (Unknown X )/ Mongrel		4	Extra Large	F	2009-08-20	FALSE
53.0937	35.8214	37.2286	43.3971	0.0758	FALSE	FALSE	Yes	2651	Cross Breed (Unknown X )/ Mongrel		4	Extra Large	F	2011-05-30	FALSE
32.9501	40.4073	29.4418	49.681	-1.3897	TRUE	TRUE	No	2652	Other (Large)		3	Large	F	2000-01-01	FALSE
46.5054	57.0796	51.7692	57.5887	0.3877	FALSE	FALSE	Yes	2653	Collie - Smooth Coat		2	Medium	F	2010-01-01	FALSE
51.7279	57.0796	47.4562	47.5792	0.4255	FALSE	FALSE	Yes	2654	Border Collie		2	Medium	F	2009-02-02	FALSE
58.4932	57.0796	59.0854	53.6039	0.6874	FALSE	FALSE	Yes	2655	Malamute - Alaskan		4	Extra Large	M	2015-04-16	FALSE
45.2056	57.0796	41.7332	61.1971	0.1585	FALSE	FALSE	Yes	2656	Pug		1	Small	F	2012-04-30	FALSE
58.4932	57.0796	36.4654	47.0702	0.2226	FALSE	FALSE	Yes	2657	Chihuahua - Long Coat		1	Small	M	2014-10-11	FALSE
54.1545	57.0796	59.0854	61.1971	0.6064	FALSE	FALSE	Yes	2658	Border Terrier		1	Small	M	2014-05-13	TRUE
58.4932	57.0796	59.0854	61.1971	0.6874	FALSE	FALSE	Yes	2659	Poodle (Standard)		3	Large	M	2015-03-03	FALSE
44.3752	57.0796	52.3265	32.5614	0.351	FALSE	FALSE	Yes	2660	Retriever - Labrador		3	Large	F	2014-03-06	FALSE
48.5228	49.6232	47.77	54.5909	0.3538	FALSE	FALSE	Yes	2661	Cockapoo / Cockerpoo / Spoodle (X Spaniel/Poodle)		2	Medium	M	2014-12-07	FALSE
47.0798	60.4527	51.5262	62.0292	0.2042	FALSE	TRUE	Yes	2662	Spaniel - English Cocker		2	Medium	F	2002-04-17	FALSE
59.0676	54.4691	62.3168	62.0292	0.739	FALSE	TRUE	Yes	2663	Spaniel - English Springer		2	Medium	F	2006-07-16	TRUE
53.5611	31.2062	41.5055	48.5154	0.1981	FALSE	FALSE	Yes	2664	Lhasa Apso		1	Small	F	2014-10-02	FALSE
25.4937	27.6621	27.1885	36.9936	-1.8327	TRUE	TRUE	No	2665	Bull Terrier - Staffordshire		2	Medium	F	2003-12-26	FALSE
58.4932	57.0796	59.0854	49.2421	0.6874	FALSE	FALSE	Yes	2666	Poodle (Standard)		3	Large	M	2011-05-19	FALSE
51.8332	40.6921	62.3168	51.0792	0.4961	FALSE	TRUE	Yes	2667	Bull Terrier - Staffordshire		2	Medium	M	2003-12-26	FALSE
39.6612	36.8928	27.9495	51.8251	-1.2873	TRUE	TRUE	No	2668	Poodle (Standard)		3	Large	M	2003-05-26	FALSE
47.3231	41.7924	44.5171	55.1801	0.2341	FALSE	FALSE	Yes	2669	Yorkshire Terrier		1	Small	M	2015-04-17	FALSE
46.133	57.0796	37.2286	36.5086	0.016	FALSE	FALSE	Yes	2670	Beagle		2	Medium	M	2014-06-06	FALSE
48.9961	29.3351	44.2315	36.0692	0.1623	FALSE	FALSE	Yes	2671	Poodle (Toy)		1	Small	F	2012-04-28	FALSE
55.818	60.4527	49.1861	34.6932	0.4649	FALSE	TRUE	Yes	2672	Poodle (Standard)		3	Large	F	2006-05-20	FALSE
39.4073	50.1117	37.6188	59.5692	-0.5639	TRUE	TRUE	Yes	2673	Poodle (Standard)		3	Large	F	2001-04-04	FALSE
48.925	39.5495	36.3634	14.4957	-0.0192	TRUE	FALSE	Yes	2674	German Shepherd / Alsatian		3	Large	F	2015-03-23	FALSE
48.9393	41.2448	39.9867	45.9402	-0.0905	TRUE	TRUE	Yes	2675	Cross Breed (Unknown X )/ Mongrel		4	Extra Large	F	2004-09-09	FALSE
54.1545	57.0796	59.0854	49.8001	0.6064	FALSE	FALSE	Yes	2676	Hungarian Vizsla		3	Large	M	2015-04-27	FALSE
38.803	33.0968	23.4547	50.5764	-1.1533	TRUE	FALSE	Yes	2677	Malamute - Alaskan		4	Extra Large	M	2010-11-18	FALSE
58.4932	57.0796	59.0854	57.5887	0.6874	FALSE	FALSE	Yes	2678	Welsh Terrier		2	Medium	F	2014-04-25	FALSE
58.4932	57.0796	37.0405	61.1971	0.2478	FALSE	FALSE	Yes	2679	Bull Terrier - Staffordshire		2	Medium	M	2009-11-06	FALSE
55.352	50.595	59.0854	43.5237	0.6175	FALSE	FALSE	Yes	2680	Tibetan Terrier		2	Medium	M	2014-07-17	FALSE
58.4932	57.0796	50.6494	61.1971	0.605	FALSE	FALSE	Yes	2681	West Highland White Terrier		1	Small	F	2015-01-31	FALSE
38.6009	37.5113	27.8272	47.3589	-1.337	TRUE	TRUE	No	2682	Retriever - Golden		3	Large	M	2007-03-01	FALSE
51.7037	34.6007	31.3485	52.8492	-0.2677	TRUE	FALSE	No	2683	West Highland White Terrier		1	Small	F	2011-12-30	FALSE
50.1629	31.6254	38.9282	32.6074	0.0491	FALSE	FALSE	Yes	2684	Spaniel - English Springer		2	Medium	M	2014-04-14	FALSE
48.9487	41.9269	59.0854	24.8247	0.4632	FALSE	FALSE	Yes	2685	Cross Breed (Unknown X )/ Mongrel		4	Extra Large	M	2012-12-28	FALSE
53.6961	60.4527	62.3168	62.0292	0.5611	FALSE	TRUE	Yes	2686	Mixed (Medium)		2	Medium	F	2005-12-24	FALSE
46.184	33.6578	33.7762	31.7556	-0.5652	TRUE	TRUE	No	2687	Retriever - Labrador		3	Large	F	2002-06-09	FALSE
58.4932	57.0796	28.2403	53.8272	-0.264	TRUE	FALSE	Yes	2688	Cross Breed (Unknown X )/ Mongrel		4	Extra Large	F	2013-02-01	FALSE
45.437	48.9634	59.0854	56.9781	0.4177	FALSE	FALSE	Yes	2689	Old English Sheepdog		3	Large	M	2010-08-19	TRUE
56.2601	57.0796	59.0854	53.6039	0.6462	FALSE	FALSE	Yes	2690	Cross Breed (Unknown X )/ Mongrel		4	Extra Large	M	2008-10-07	FALSE
43.3879	57.0796	37.2286	36.5086	-0.0403	TRUE	FALSE	Yes	2691	Whippet		2	Medium	F	2011-05-03	TRUE
43.9383	41.7036	52.3265	44.4514	0.2996	FALSE	FALSE	No	2692	German Shepherd / Alsatian		3	Large	F	2008-12-11	FALSE
59.0676	54.4691	55.1542	62.0292	0.6733	FALSE	TRUE	Yes	2693	Bichon Frise		1	Small	M	2007-07-13	FALSE
47.5576	32.4101	43.546	56.9781	0.1489	FALSE	FALSE	Yes	2694	Retriever - Labrador		3	Large	F	2014-05-24	FALSE
52.8731	57.0796	59.0854	57.5887	0.5817	FALSE	FALSE	Yes	2695	Labradoodle (X Labrador/Poodle)		3	Large	M	2015-04-08	FALSE
40.7292	38.7622	35.9269	36.0474	-0.6184	TRUE	TRUE	Yes	2696	Collie - Rough Coat		2	Medium	M	2003-11-15	FALSE
58.4932	57.0796	59.0854	50.3603	0.6874	FALSE	FALSE	Yes	2697	Retriever - Golden		3	Large	F	2014-08-15	FALSE
41.6993	49.6232	59.0854	61.1971	0.3422	FALSE	FALSE	Yes	2698	Retriever - Flat-Coated		3	Large	M	2015-01-05	FALSE
49.2096	38.335	59.0854	49.8001	0.4486	FALSE	FALSE	Yes	2699	Pomeranian		1	Small	F	2012-05-25	FALSE
33.8653	42.4796	41.7716	33.7484	-0.1164	TRUE	FALSE	No	2700	Yorkshire Terrier		1	Small	M	2011-04-28	FALSE
39.6753	39.8067	48.6068	62.0292	-0.1273	TRUE	TRUE	Yes	2701	Retriever - Golden		3	Large	F	2007-07-04	FALSE
46.9254	34.6528	37.3373	45.928	-0.0511	TRUE	FALSE	Yes	2702	German Shepherd / Alsatian		3	Large	F	2010-08-01	FALSE
48.4992	57.0796	38.9282	43.3971	0.1314	FALSE	FALSE	Yes	2703	Hungarian Vizsla		3	Large	F	2015-04-28	FALSE
39.7279	37.254	43.9986	53.6039	0.0384	FALSE	FALSE	Yes	2704	Retriever - Labrador		3	Large	F	2010-03-24	FALSE
49.9955	35.7931	59.0854	61.1971	0.4466	FALSE	FALSE	Yes	2705	Border Terrier		1	Small	M	2015-04-18	FALSE
58.4932	57.0796	59.0854	61.1971	0.6874	FALSE	FALSE	Yes	2706	Border Collie		2	Medium	F	2009-03-11	FALSE
59.0676	60.4527	62.3168	62.0292	0.739	FALSE	TRUE	Yes	2707	Border Collie		2	Medium	M	2007-11-26	FALSE
42.1317	29.1156	59.0854	61.1971	0.2221	FALSE	FALSE	Yes	2708	Lurcher		3	Large	M	2011-11-11	FALSE
52.401	47.6962	33.1221	46.8317	-0.39	TRUE	TRUE	No	2709	Mixed (Medium)		2	Medium	F	2002-03-31	TRUE
57.0238	57.0796	59.0854	61.1971	0.6604	FALSE	FALSE	Yes	2710	Cross Breed (Unknown X )/ Mongrel		4	Extra Large	M	2014-03-30	FALSE
53.8574	57.0796	51.7692	56.9781	0.5331	FALSE	FALSE	Yes	2711	Spaniel - Clumber		2	Medium	F	2011-06-08	FALSE
59.0676	60.4527	41.9696	62.0292	0.345	FALSE	TRUE	Yes	2712	Jack/Parson Russell Terrier		1	Small	F	2004-10-10	FALSE
16.5997	17.475	41.7332	40.3909	-0.7632	TRUE	FALSE	Yes	2713	Basset Hound		3	Large	M	2009-07-30	FALSE
58.4932	57.0796	59.0854	32.1457	0.6874	FALSE	FALSE	Yes	2714	Shih Tzu		1	Small	F	2013-10-02	FALSE
51.003	36.1078	37.5573	58.6366	0.051	FALSE	FALSE	Yes	2715	Retriever - Labrador		3	Large	F	2010-07-09	FALSE
37.5205	41.7036	23.1653	56.1884	-1.1477	TRUE	FALSE	No	2716	German Shepherd / Alsatian		3	Large	M	2008-08-29	FALSE
46.4122	57.0796	59.0854	49.2421	0.4533	FALSE	FALSE	Yes	2717	Chihuahua - Long Coat		1	Small	F	2012-08-29	FALSE
30.9728	31.8178	24.7862	51.3141	-1.213	TRUE	FALSE	Yes	2718	King Charles Spaniel - Cavalier		1	Small	F	2012-10-15	FALSE
58.4932	57.0796	38.9282	35.937	0.3233	FALSE	FALSE	Yes	2719	Shih Tzu		1	Small	M	2012-10-20	FALSE
58.4932	37.0046	59.0854	57.5887	0.6175	FALSE	FALSE	Yes	2720	Spaniel - English Springer		2	Medium	M	2012-03-19	FALSE
58.4932	48.9634	37.0405	61.1971	0.2321	FALSE	FALSE	Yes	2721	Retriever - Labrador		3	Large	F	2014-05-14	FALSE
42.6157	44.6447	32.7695	62.0292	-0.771	TRUE	TRUE	No	2722	Spaniel - English Springer		2	Medium	F	2004-07-17	FALSE
57.1005	49.6232	51.7692	54.1857	0.5803	FALSE	FALSE	Yes	2723	Spaniel - English Cocker		2	Medium	M	2015-02-05	FALSE
41.2903	34.4457	34.1543	58.6366	-0.3188	TRUE	FALSE	Yes	2724	Greyhound		3	Large	M	2010-10-01	FALSE
40.7459	57.0796	38.9282	0	-0.0278	TRUE	FALSE	Yes	2725	Chihuahua - Long Coat		1	Small	M	2012-08-08	FALSE
41.2903	49.6232	27.4251	58.6366	-0.6795	TRUE	FALSE	Yes	2726	Retriever - Labrador		3	Large	F	2008-01-18	FALSE
44.2601	45.3248	59.0854	57.5887	0.3822	FALSE	FALSE	Yes	2727	Husky - Siberian		3	Large	M	2015-02-05	FALSE
58.4932	34.1909	59.0854	56.9781	0.5957	FALSE	FALSE	Yes	2728	Husky - Siberian		3	Large	F	2013-11-15	FALSE
37.5654	26.5681	19.4985	58.6366	-1.6314	TRUE	FALSE	qol.transition_question.answer.no	2729	Retriever - Golden		3	Large	M	2014-09-02	TRUE
45.1132	57.0796	59.0854	42.9751	0.4268	FALSE	FALSE	Yes	2730	Lurcher		3	Large	F	2013-07-06	FALSE
57.0238	32.6355	35.8151	61.1971	0.0602	FALSE	FALSE	Yes	2731	Retriever - Labrador		3	Large	M	2013-02-15	FALSE
14.8681	18.8166	22.7174	32.9745	-1.9159	TRUE	FALSE	No	2732	Other (Medium)		2	Medium	M	2015-01-26	FALSE
14.8681	18.8166	22.7174	32.9745	-1.9159	TRUE	FALSE	Yes	2733	Other (Medium)		2	Medium	M	2015-01-21	FALSE
59.0676	42.0851	53.3854	57.9757	0.6487	FALSE	TRUE	Yes	2734	Cairn Terrier		1	Small	M	2004-09-18	FALSE
56.8347	60.4527	55.564	62.0292	0.6064	FALSE	TRUE	Yes	2735	Cairn Terrier		1	Small	F	2004-10-24	FALSE
56.6411	34.1909	33.6398	61.1971	-0.0429	TRUE	FALSE	Yes	2736	Cockapoo / Cockerpoo / Spoodle (X Spaniel/Poodle)		2	Medium	M	2015-04-23	FALSE
30.4175	33.1289	25.8955	36.4359	-1.8024	TRUE	TRUE	Yes	2737	Cross Breed (Unknown X )/ Mongrel		4	Extra Large	M	2005-01-25	FALSE
58.4932	57.0796	59.0854	38.1619	0.6874	FALSE	FALSE	Yes	2738	Shih Tzu Poodle/Pooshih/Shih Poo (X Shih Tzu/Poodle)		1	Small	M	2014-10-29	FALSE
57.1306	60.4527	41.2978	38.813	0.2539	FALSE	TRUE	Yes	2739	Border Collie		2	Medium	M	2003-05-12	FALSE
48.2868	41.9721	32.0575	39.8365	-0.2448	TRUE	FALSE	Yes	2740	Mixed (Small)		1	Small	M	2014-09-16	FALSE
58.4932	33.891	59.0854	61.1971	0.5932	FALSE	FALSE	Yes	2741	Border Collie		2	Medium	M	2008-01-28	FALSE
55.2095	60.4527	62.3168	62.0292	0.6127	FALSE	TRUE	Yes	2742	Tibetan Terrier		2	Medium	F	2006-10-10	FALSE
59.0676	60.4527	62.3168	62.0292	0.739	FALSE	TRUE	Yes	2743	Tibetan Terrier		2	Medium	M	2004-01-10	FALSE
26.7527	22.2092	22.508	34.5591	-1.635	TRUE	FALSE	No	2744	Retriever - Labrador		3	Large	F	2009-02-14	FALSE
55.5782	57.0796	59.0854	56.9781	0.6334	FALSE	FALSE	Yes	2745	Jack/Parson Russell Terrier		1	Small	F	2013-10-01	FALSE
14.8681	18.8166	22.7174	32.9745	-1.9159	TRUE	FALSE	No	2746	Affenpinscher		1	Small	M	2015-07-23	FALSE
8.2509	10.3279	21.1802	15.4121	-2.3577	TRUE	FALSE	No	2747	Airedale Terrier		3	Large	M	2014-02-21	FALSE
51.1476	32.6355	47.3945	61.1971	0.3074	FALSE	FALSE	Yes	2748	Dachshund (Standard)		2	Medium	M	2012-12-16	TRUE
58.4932	35.1302	50.3262	41.8763	0.5165	FALSE	FALSE	Yes	2749	Border Collie		2	Medium	M	2008-01-28	FALSE
40.5647	27.5869	33.7243	49.0709	-0.4294	TRUE	FALSE	Yes	2750	Shih Tzu		1	Small	M	2011-12-01	FALSE
59.0676	50.1117	62.3168	31.3364	0.739	FALSE	TRUE	Yes	2751	Spaniel - English Springer		2	Medium	F	2007-06-25	FALSE
26.4852	29.2585	28.9901	30.961	-1.6378	TRUE	TRUE	No	2752	Cross Breed (Unknown X )/ Mongrel		4	Extra Large	F	2001-07-22	FALSE
53.0201	57.0796	51.3251	56.9781	0.5113	FALSE	FALSE	Yes	2753	Spaniel - English Cocker		2	Medium	M	2015-05-09	FALSE
41.813	41.7479	30.9336	25.9845	-0.4484	TRUE	FALSE	No	2754	Cross Breed (Unknown X )/ Mongrel		4	Extra Large	F	2008-06-24	FALSE
50.5222	39.1805	31.0947	56.9781	-0.2746	TRUE	FALSE	Yes	2755	Spaniel - English Cocker		2	Medium	M	2013-12-23	TRUE
35.501	57.0796	59.0854	61.1971	0.2259	FALSE	FALSE	Yes	2756	Akita - American		3	Large	M	2008-11-13	TRUE
56.743	34.1909	59.0854	61.1971	0.5635	FALSE	FALSE	Yes	2757	Samoyed		3	Large	F	2013-08-02	TRUE
59.0676	60.4527	62.3168	62.0292	0.739	FALSE	TRUE	Yes	2758	Border Collie		2	Medium	M	2007-11-24	FALSE
55.0734	50.6464	45.4822	42.4068	0.3413	FALSE	TRUE	Yes	2759	Border Collie		2	Medium	F	1999-01-26	TRUE
55.0734	60.4527	55.564	62.0292	0.5476	FALSE	TRUE	Yes	2760	Cross Breed (Unknown X )/ Mongrel		4	Extra Large	F	2007-08-11	TRUE
34.8062	57.0796	51.7692	53.6039	0.1437	FALSE	FALSE	Yes	2761	Shih Tzu		1	Small	F	2013-06-16	FALSE
34.6718	31.6467	25.3888	0	-1.085	TRUE	FALSE	Yes	2762	Shih Tzu		1	Small	F	2014-12-24	FALSE
41.6765	39.3268	43.4575	61.1971	0.0786	FALSE	FALSE	No	2763	Retriever - Labrador		3	Large	F	2008-12-05	FALSE
44.4672	33.1203	37.2286	29.7361	-0.1192	TRUE	FALSE	Yes	2764	Lurcher		3	Large	M	2014-11-19	FALSE
39.3441	49.6232	44.2315	45.548	0.0903	FALSE	FALSE	Yes	2765	Spaniel - English Cocker		2	Medium	F	2013-10-21	TRUE
14.8681	18.8166	22.7174	32.9745	-1.9159	TRUE	FALSE	No	2766	Affenpinscher		1	Small	M	2015-07-23	FALSE
14.8681	18.8166	22.7174	32.9745	-1.9159	TRUE	FALSE	Yes	2767	Affenpinscher		1	Small	M	2015-07-23	FALSE
14.8681	18.8166	22.7174	32.9745	-1.9159	TRUE	FALSE	Yes	2768	Other (Small)		1	Small	M	2015-01-21	FALSE
54.1723	46.3553	33.551	29.527	-0.2968	TRUE	TRUE	No	2769	Dachshund (Standard)		2	Medium	M	2005-08-20	FALSE
58.4932	57.0796	35.8151	38.1619	0.1928	FALSE	FALSE	Yes	2770	Cross Breed (Unknown X )/ Mongrel		4	Extra Large	F	2010-07-06	FALSE
52.3718	42.5398	30.0554	25.5128	-0.6383	TRUE	TRUE	No	2771	Cross Breed (Unknown X )/ Mongrel		4	Extra Large	F	2005-01-01	FALSE
58.4932	41.7924	59.0854	54.1857	0.6454	FALSE	FALSE	Yes	2772	Spaniel - English Cocker		2	Medium	M	2012-06-09	FALSE
0	10.3689	14.7893	0	-3.3313	TRUE	FALSE	No	2773	Lurcher		3	Large	M	2011-05-16	FALSE
47.9649	48.4755	44.0572	45.9402	0.0436	FALSE	TRUE	No	2774	Border Collie		2	Medium	M	2006-10-09	FALSE
45.4602	29.8588	41.5431	45.548	0.0235	FALSE	FALSE	Yes	2775	Bullmastiff		3	Large	M	2015-06-25	FALSE
30.2762	27.7204	39.8844	49.0709	-0.3745	TRUE	FALSE	Yes	2776	Retriever - Labrador		3	Large	F	2009-07-23	FALSE
14.819	21.5018	19.8794	34.5591	-2.1407	TRUE	FALSE	No	2777	Spaniel - English Springer		2	Medium	F	2010-05-01	TRUE
58.4932	34.1909	59.0854	57.5887	0.5957	FALSE	FALSE	Yes	2778	Cockapoo / Cockerpoo / Spoodle (X Spaniel/Poodle)		2	Medium	M	2015-03-19	FALSE
55.6286	30.224	35.2402	24.8247	-0.0181	TRUE	FALSE	Yes	2779	Chihuahua - Long Coat		1	Small	M	2013-05-14	FALSE
27.9991	30.5381	47.3945	43.5237	-0.1944	TRUE	FALSE	Yes	2780	German Shepherd / Alsatian		3	Large	F	2015-03-29	FALSE
53.0201	57.0796	59.0854	56.9781	0.5846	FALSE	FALSE	Yes	2781	Jack/Parson Russell Terrier		1	Small	F	2014-11-30	FALSE
53.7703	50.465	42.0934	54.7338	0.1747	FALSE	TRUE	Yes	2782	Jack/Parson Russell Terrier		1	Small	F	2006-02-03	FALSE
41.313	41.7924	59.0854	57.5887	0.3062	FALSE	FALSE	Yes	2783	Rottweiler		3	Large	F	2015-05-12	FALSE
49.2571	42.0174	36.0368	61.1971	-0.0145	TRUE	FALSE	Yes	2784	Retriever - Labrador		3	Large	M	2010-02-19	FALSE
52.4819	32.6355	59.0854	57.5887	0.4685	FALSE	FALSE	Yes	2785	Rhodesian Ridgeback		3	Large	F	2015-04-07	FALSE
52.604	57.0796	37.0405	61.1971	0.1369	FALSE	FALSE	Yes	2786	Border Terrier		1	Small	M	2014-12-05	FALSE
55.6537	41.0984	51.7692	49.8001	0.5219	FALSE	FALSE	Yes	2787	Cross Breed (Unknown X )/ Mongrel		4	Extra Large	M	2015-04-11	FALSE
42.7931	57.0796	51.7692	61.1971	0.3114	FALSE	FALSE	Yes	2788	Retriever - Golden		3	Large	M	2013-11-16	TRUE
35.7475	49.6232	35.7177	43.3971	-0.282	TRUE	FALSE	Yes	2789	Cross Breed (Unknown X )/ Mongrel		4	Extra Large	M	2015-04-17	FALSE
14.8681	18.8166	22.7174	32.9745	-1.9159	TRUE	FALSE	Yes	2790	Jack Chi (X Jack Russell/Chihuahua)		1	Small	M	2015-05-13	FALSE
49.7774	41.2448	39.9867	51.9914	-0.0603	TRUE	TRUE	Yes	2791	Lancashire Heeler		1	Small	M	2006-07-03	FALSE
56.2601	34.1909	59.0854	61.1971	0.5545	FALSE	FALSE	Yes	2792	Schnauzer (Miniature)		1	Small	M	2014-05-07	FALSE
57.0238	49.6232	51.3251	61.1971	0.5731	FALSE	FALSE	Yes	2793	Retriever - Golden		3	Large	M	2008-05-31	FALSE
9.8743	20.5231	18.5268	33.9745	-2.3859	TRUE	FALSE	No	2794	German Shepherd / Alsatian		3	Large	M	2013-07-27	FALSE
42.1317	33.1438	21.9231	39.1089	-1.2252	TRUE	FALSE	Yes	2795	Cross Breed (Unknown X )/ Mongrel		4	Extra Large	F	2008-05-01	FALSE
50.4263	36.1078	36.3127	51.3141	-0.0142	TRUE	FALSE	Yes	2796	German Shepherd / Alsatian		3	Large	M	2008-01-21	FALSE
30.7257	40.7651	39.4294	48.1319	-0.2679	TRUE	FALSE	Yes	2797	Norfolk Terrier		1	Small	M	2008-09-08	FALSE
41.4947	34.9693	44.2786	55.1801	0.0652	FALSE	FALSE	Yes	2798	Cockapoo / Cockerpoo / Spoodle (X Spaniel/Poodle)		2	Medium	F	2013-03-15	TRUE
56.6157	57.0796	59.0854	61.1971	0.6528	FALSE	FALSE	Yes	2799	Norfolk Terrier		1	Small	F	2014-01-02	FALSE
14.8681	18.8166	22.7174	32.9745	-1.9159	TRUE	FALSE	Yes	2800	Retriever - Labrador		3	Large	F	2015-06-08	FALSE
39.985	32.9805	24.735	47.3589	-1.5824	TRUE	TRUE	Yes	2801	Coonhound - Black & Tan		3	Large	M	2006-01-01	FALSE
38.4652	31.5406	47.3945	46.6467	0.037	FALSE	FALSE	Yes	2802	Afghan Hound		3	Large	M	2014-01-01	FALSE
50.0911	49.1249	51.7692	39.8365	0.4444	FALSE	FALSE	Yes	2803	Maltese		1	Small	M	2010-07-04	FALSE
40.361	57.0796	51.7692	57.5887	0.2607	FALSE	FALSE	Yes	2804	Lurcher		3	Large	M	2012-06-11	FALSE
58.4932	57.0796	38.9282	47.0702	0.3233	FALSE	FALSE	Yes	2805	Retriever - Labrador		3	Large	M	2011-12-26	FALSE
53.4872	57.0796	51.7692	61.1971	0.526	FALSE	FALSE	Yes	2806	Chihuahua - Long Coat		1	Small	F	2013-06-23	FALSE
59.0676	43.6234	36.5817	55.6821	0.069	FALSE	TRUE	Yes	2807	Cross Breed (Unknown X )/ Mongrel		4	Extra Large	M	2007-11-13	FALSE
56.2601	57.0796	59.0854	56.9781	0.6462	FALSE	FALSE	Yes	2808	Bull Terrier - Staffordshire		2	Medium	F	2011-08-16	FALSE
54.1545	57.0796	59.0854	46.097	0.6064	FALSE	FALSE	Yes	2809	Border Terrier		1	Small	M	2014-08-04	FALSE
31.8032	49.6232	41.3559	56.9781	-0.1479	TRUE	FALSE	Yes	2810	Other (Large)		3	Large	F	2008-09-15	TRUE
49.2808	39.3268	47.3945	50.3603	0.321	FALSE	FALSE	Yes	2811	Basset Griffon Vendeen (Petit)		2	Medium	M	2013-08-20	FALSE
45.7847	35.7931	52.3265	43.3549	0.3011	FALSE	FALSE	Yes	2812	Irish Wolfhound		4	Extra Large	F	2015-05-28	FALSE
50.4346	54.0042	62.3168	62.0292	0.4465	FALSE	TRUE	No	2813	Schnauzer (Miniature)		1	Small	F	2007-01-01	FALSE
45.3676	49.6232	59.0854	39.2804	0.418	FALSE	FALSE	Yes	2814	Yorkshire Terrier		1	Small	F	2009-03-14	FALSE
58.4932	57.0796	59.0854	61.1971	0.6874	FALSE	FALSE	Yes	2815	Bull Terrier - Staffordshire		2	Medium	M	2015-05-14	FALSE
47.2295	57.0796	51.7692	61.1971	0.4024	FALSE	FALSE	No	2816	Jack/Parson Russell Terrier		1	Small	F	2010-04-08	FALSE
49.0243	54.4691	51.2458	54.7338	0.2697	FALSE	TRUE	Yes	2817	Border Terrier		1	Small	M	2002-10-25	TRUE
56.6157	57.0796	46.7945	61.1971	0.5063	FALSE	FALSE	Yes	2818	Shih Tzu		1	Small	F	2015-05-06	FALSE
39.1862	31.3516	39.3657	51.3141	-0.1628	TRUE	FALSE	Yes	2819	Retriever - Labrador		3	Large	M	2015-03-06	FALSE
56.6157	57.0796	59.0854	49.2421	0.6528	FALSE	FALSE	Yes	2820	Newfoundland		4	Extra Large	M	2014-10-09	FALSE
50.5462	57.0796	52.3265	37.599	0.4756	FALSE	FALSE	Yes	2821	Bull Terrier - Staffordshire		2	Medium	M	2015-07-30	FALSE
53.4379	44.3018	51.7692	36.0692	0.4941	FALSE	FALSE	Yes	2822	Yorkshire Terrier		1	Small	M	2015-05-04	FALSE
0	16.8313	24.0676	19.1469	-2.4138	TRUE	FALSE	No	2823	Retriever - Labrador		3	Large	M	2009-07-07	FALSE
16.3574	44.746	35.1699	53.8272	-0.724	TRUE	FALSE	Yes	2824	Retriever - Labrador		3	Large	F	2009-05-11	FALSE
54.1545	48.9634	59.0854	56.9781	0.5907	FALSE	FALSE	Yes	2825	Lagotto Romagnolo		2	Medium	M	2015-06-07	FALSE
37.1611	35.3203	20.4028	42.257	-1.4575	TRUE	FALSE	No	2826	Jack/Parson Russell Terrier		1	Small	F	2012-05-28	FALSE
40.361	41.7036	47.0906	50.3603	0.1451	FALSE	FALSE	Yes	2827	Jack/Parson Russell Terrier		1	Small	M	2012-05-28	FALSE
0	45.09	28.7237	0	-1.5575	TRUE	FALSE	No	2828	Airedale Terrier		3	Large	F	2015-07-31	FALSE
38.3976	49.6232	51.7692	61.1971	0.2055	FALSE	FALSE	Yes	2829	Maltese		1	Small	F	2013-05-26	FALSE
0	20.129	28.9459	58.6366	-1.8204	TRUE	FALSE	Yes	2830	Bulldog - British		2	Medium	M	2013-04-30	FALSE
52.6529	57.0796	59.0854	56.9781	0.5775	FALSE	FALSE	Yes	2831	Spaniel - English Cocker		2	Medium	M	2014-07-12	TRUE
29.0829	42.0174	40.0509	27.7707	-0.2745	TRUE	FALSE	Yes	2832	Dachshund (Standard)		2	Medium	F	2009-05-30	FALSE
24.4709	57.0796	42.2016	42.8063	-0.2622	TRUE	FALSE	Yes	2833	Mixed (Small)		1	Small	F	2008-12-27	FALSE
53.3705	42.3309	49.1405	40.2703	0.3805	FALSE	TRUE	No	2834	Dachshund (Standard)		2	Medium	M	2007-06-25	FALSE
53.8327	57.0796	51.7692	49.2421	0.5327	FALSE	FALSE	Yes	2835	Norwegian Elkhound		3	Large	M	2015-08-03	FALSE
58.4932	57.0796	59.0854	61.1971	0.6874	FALSE	FALSE	Yes	2836	Retriever - Golden		3	Large	M	2015-03-18	FALSE
43.2505	29.5575	41.5055	48.5154	-0.0265	TRUE	FALSE	Yes	2837	Yorkshire Terrier		1	Small	M	2013-05-05	FALSE
37.2734	32.4325	35.4769	35.7162	-0.3548	TRUE	FALSE	Yes	2838	Bull Terrier - Staffordshire		2	Medium	M	2010-04-10	FALSE
56.4631	57.0796	38.9282	24.6641	0.2859	FALSE	FALSE	Yes	2839	Bull Terrier - Staffordshire		2	Medium	M	2010-04-10	FALSE
53.7585	57.0796	59.0854	61.1971	0.5988	FALSE	FALSE	Yes	2840	King Charles Spaniel - Cavalier		1	Small	F	2013-11-04	FALSE
33.1456	27.448	26.5808	46.6695	-1.6457	TRUE	TRUE	No	2841	Border Terrier		1	Small	M	2003-07-12	FALSE
58.4932	44.1932	59.0854	61.1971	0.656	FALSE	FALSE	Yes	2842	Rhodesian Ridgeback		3	Large	M	2015-06-09	FALSE
53.0937	41.7924	59.0854	61.1971	0.544	FALSE	FALSE	Yes	2843	Jack/Parson Russell Terrier		1	Small	F	2015-05-04	FALSE
58.4932	57.0796	59.0854	61.1971	0.6874	FALSE	FALSE	Yes	2844	Jack Chi (X Jack Russell/Chihuahua)		1	Small	F	2014-01-18	FALSE
56.4631	57.0796	59.0854	61.1971	0.65	FALSE	FALSE	Yes	2845	Mixed (Small)		1	Small	M	2014-07-16	FALSE
58.4932	57.0796	33.8093	61.1971	0.0921	FALSE	FALSE	Yes	2846	Other (Medium)		2	Medium	F	2014-01-07	FALSE
58.4932	34.1909	37.0405	61.1971	0.1561	FALSE	FALSE	Yes	2847	Shih Tzu		1	Small	M	2014-12-17	FALSE
17.9949	17.2011	22.9158	32.9745	-1.8677	TRUE	FALSE	Yes	2848	Airedale Terrier		3	Large	M	2015-07-31	FALSE
59.0676	60.4527	62.3168	62.0292	0.739	FALSE	TRUE	Yes	2849	Schnauzer (Miniature)		1	Small	F	2007-08-04	FALSE
36.4652	37.6371	25.8953	38.7653	-0.955	TRUE	FALSE	Yes	2850	Spaniel - English Springer		2	Medium	M	2010-09-05	FALSE
45.8079	39.5121	37.4194	46.8584	-0.0366	TRUE	FALSE	Yes	2851	Spaniel - English Cocker		2	Medium	M	2014-04-21	FALSE
58.4932	57.0796	59.0854	61.1971	0.6874	FALSE	FALSE	Yes	2852	Lakeland Terrier		2	Medium	F	2014-09-05	FALSE
47.7454	57.0796	59.0854	53.6039	0.4803	FALSE	FALSE	Yes	2853	Cockapoo / Cockerpoo / Spoodle (X Spaniel/Poodle)		2	Medium	F	2015-05-25	FALSE
42.7018	41.1831	42.73	45.548	0.0905	FALSE	FALSE	Yes	2854	Scottish Terrier		2	Medium	M	2014-05-03	FALSE
24.3103	36.851	23.5053	46.8584	-1.423	TRUE	FALSE	Yes	2855	Chihuahua - Smooth Coat		1	Small	M	2012-05-22	FALSE
0	37.6371	50.3262	61.1971	-0.6947	TRUE	FALSE	Yes	2856	Border Collie		2	Medium	M	2009-09-28	FALSE
54.1545	57.0796	59.0854	56.9781	0.6064	FALSE	FALSE	Yes	2857	West Highland White Terrier		1	Small	F	2015-04-23	FALSE
57.0238	57.0796	59.0854	61.1971	0.6604	FALSE	FALSE	Yes	2858	Border Terrier		1	Small	F	2012-03-19	TRUE
58.4932	57.0796	59.0854	56.9781	0.6874	FALSE	FALSE	Yes	2859	Spaniel - English Cocker		2	Medium	M	2015-01-09	FALSE
38.2458	60.4527	34.4984	62.0292	-0.8039	TRUE	TRUE	No	2860	Mixed (Medium)		2	Medium	M	2004-02-05	FALSE
54.4277	41.7924	59.0854	61.1971	0.5696	FALSE	FALSE	Yes	2861	Retriever - Labrador		3	Large	F	2014-06-08	FALSE
59.0676	60.4527	62.3168	62.0292	0.739	FALSE	TRUE	Yes	2862	Retriever - Flat-Coated		3	Large	M	2007-04-06	TRUE
59.0676	42.0851	41.9696	62.0292	0.345	FALSE	TRUE	Yes	2863	Jack/Parson Russell Terrier		1	Small	M	2006-03-29	FALSE
52.1651	57.0796	51.7692	53.0262	0.5005	FALSE	FALSE	Yes	2864	Retriever - Labrador		3	Large	F	2014-05-29	TRUE
57.0238	57.0796	40.669	41.9187	0.357	FALSE	FALSE	Yes	2865	Mixed (Large)		3	Large	M	2015-06-06	FALSE
58.4932	35.9639	59.0854	56.9781	0.6099	FALSE	FALSE	Yes	2866	Lhasa Apso		1	Small	M	2015-05-28	FALSE
58.4932	57.0796	38.9282	40.2631	0.3233	FALSE	FALSE	Yes	2867	Border Terrier		1	Small	M	2012-05-14	FALSE
58.4932	57.0796	59.0854	61.1971	0.6874	FALSE	FALSE	Yes	2868	German Shepherd / Alsatian		3	Large	M	2014-07-29	FALSE
49.8761	57.0796	59.0854	56.9781	0.523	FALSE	FALSE	Yes	2869	Retriever - Labrador		3	Large	F	2013-09-21	TRUE
0	26.1908	28.5336	34.7373	-2.4321	TRUE	TRUE	No	2870	Bull Terrier - Staffordshire		2	Medium	F	2003-12-26	FALSE
57.0749	45.2657	59.0854	24.1244	0.634	FALSE	FALSE	Yes	2871	Yorkshire Terrier		1	Small	M	2011-10-06	FALSE
0	13.8863	22.0078	22.2338	-2.4234	TRUE	FALSE	No	2872	Malamute - Alaskan		4	Extra Large	F	2015-06-12	FALSE
49.2096	44.746	59.0854	53.0262	0.4805	FALSE	FALSE	Yes	2873	Mixed (Medium)		2	Medium	F	2014-08-14	FALSE
58.4932	57.0796	59.0854	56.9781	0.6874	FALSE	FALSE	Yes	2874	Retriever - Labrador		3	Large	M	2014-04-18	TRUE
53.0201	49.6232	52.3265	44.4514	0.5099	FALSE	FALSE	Yes	2875	Jack/Parson Russell Terrier		1	Small	M	2009-03-26	TRUE
32.0101	34.5224	37.9261	39.1896	-0.8057	TRUE	TRUE	Yes	2876	Jack/Parson Russell Terrier		1	Small	F	2007-11-28	FALSE
53.7852	41.8445	41.9696	62.0292	0.1701	FALSE	TRUE	Yes	2877	Dalmation		3	Large	F	2006-01-29	FALSE
59.0676	60.4527	62.3168	62.0292	0.739	FALSE	TRUE	Yes	2878	Jack/Parson Russell Terrier		1	Small	F	2006-06-19	TRUE
55.2517	49.0438	51.7692	56.9781	0.5442	FALSE	FALSE	Yes	2879	Jack/Parson Russell Terrier		1	Small	M	2015-02-03	FALSE
50.2825	27.6368	37.0405	61.1971	-0.07	TRUE	FALSE	Yes	2880	Jack/Parson Russell Terrier		1	Small	M	2013-10-25	FALSE
54.7567	60.4527	50.5492	57.9757	0.4578	FALSE	TRUE	No	2881	Collie - Rough Coat		2	Medium	F	2004-01-10	FALSE
51.6552	57.0796	51.7692	53.6039	0.4905	FALSE	FALSE	Yes	2882	Collie - Rough Coat		2	Medium	F	2011-02-14	FALSE
54.7116	38.0854	32.7292	54.7338	-0.34	TRUE	TRUE	Yes	2883	Collie - Rough Coat		2	Medium	M	2006-04-01	FALSE
52.9284	40.5667	45.0935	52.5338	0.2554	FALSE	TRUE	Yes	2884	Jack/Parson Russell Terrier		1	Small	F	2005-06-06	FALSE
53.4379	31.062	33.0402	38.5501	-0.1664	TRUE	FALSE	Yes	2885	Jack/Parson Russell Terrier		1	Small	M	2013-12-11	FALSE
48.2891	48.043	42.8894	52.5338	0.0122	FALSE	TRUE	Yes	2886	Jack/Parson Russell Terrier		1	Small	M	2006-05-30	FALSE
45.2288	34.6267	33.3888	37.599	-0.2771	TRUE	FALSE	Yes	2887	Collie - Rough Coat		2	Medium	F	2011-04-01	TRUE
55.5782	35.1302	59.0854	56.9781	0.5495	FALSE	FALSE	Yes	2888	Jack/Parson Russell Terrier		1	Small	F	2014-09-22	FALSE
58.4932	57.0796	59.0854	56.9781	0.6874	FALSE	FALSE	Yes	2889	Jack/Parson Russell Terrier		1	Small	F	2012-12-19	TRUE
57.6794	60.4527	62.3168	54.7338	0.6945	FALSE	TRUE	Yes	2890	Jack/Parson Russell Terrier		1	Small	M	2004-04-24	FALSE
58.4932	35.7931	59.0854	61.1971	0.6086	FALSE	FALSE	Yes	2891	Jack/Parson Russell Terrier		1	Small	M	2009-03-13	TRUE
48.4726	60.4527	62.3168	58.5624	0.3759	FALSE	TRUE	Yes	2892	Jack/Parson Russell Terrier		1	Small	M	2007-05-26	TRUE
51.6068	31.2683	42.5241	45.548	0.1906	FALSE	FALSE	Yes	2893	Jack/Parson Russell Terrier		1	Small	M	2010-01-18	FALSE
54.2786	50.595	51.7692	56.9781	0.5296	FALSE	FALSE	Yes	2894	Jack/Parson Russell Terrier		1	Small	F	2014-10-20	FALSE
46.7153	57.0796	59.0854	38.7223	0.4595	FALSE	FALSE	Yes	2895	Jack/Parson Russell Terrier		1	Small	M	2014-08-14	FALSE
46.8787	21.9543	59.0854	49.2421	0.2165	FALSE	FALSE	Yes	2896	Jack/Parson Russell Terrier		1	Small	M	2014-10-18	FALSE
56.3243	60.4527	33.6492	48.4156	-0.217	TRUE	TRUE	No	2897	Jack/Parson Russell Terrier		1	Small	F	2003-05-15	FALSE
46.7386	57.0796	47.3945	50.3603	0.3249	FALSE	FALSE	Yes	2898	Jack/Parson Russell Terrier		1	Small	M	2014-10-29	FALSE
59.0676	60.4527	43.7119	25.5662	0.4127	FALSE	TRUE	Yes	2899	Collie - Rough Coat		2	Medium	F	2006-01-02	TRUE
52.0366	53.9396	31.1528	59.5692	-0.5577	TRUE	TRUE	No	2900	Collie - Rough Coat		2	Medium	F	2000-09-01	FALSE
49.9239	33.573	51.7692	49.8001	0.3593	FALSE	FALSE	Yes	2901	Dalmation		3	Large	F	2013-08-13	FALSE
58.4932	34.1909	37.0405	61.1971	0.1561	FALSE	FALSE	Yes	2902	Jack/Parson Russell Terrier		1	Small	F	2009-11-01	FALSE
58.4932	57.0796	59.0854	61.1971	0.6874	FALSE	FALSE	Yes	2903	Jack/Parson Russell Terrier		1	Small	M	2011-11-29	TRUE
43.9153	41.9721	51.7692	56.9781	0.2935	FALSE	FALSE	Yes	2904	Jack/Parson Russell Terrier		1	Small	M	2009-05-01	TRUE
52.7751	49.0438	59.0854	46.6467	0.5644	FALSE	FALSE	No	2905	Dalmation		3	Large	M	2012-03-30	FALSE
1.3839	13.257	18.7658	20.9595	-2.6518	TRUE	FALSE	No	2906	Belgian Shepherd Dog - Groenendael		3	Large	M	2014-11-12	FALSE
48.8968	41.2448	37.4941	48.9454	-0.2244	TRUE	TRUE	Yes	2907	Jack/Parson Russell Terrier		1	Small	F	2005-03-06	FALSE
14.8681	18.8166	22.7174	32.9745	-1.9159	TRUE	FALSE	No	2908	Akita - American		3	Large	M	2015-08-10	FALSE
58.4932	32.6355	49.4087	49.8001	0.481	FALSE	FALSE	Yes	2909	King Charles Spaniel - Cavalier		1	Small	M	2014-11-28	FALSE
58.4932	57.0796	38.8668	56.9781	0.321	FALSE	FALSE	Yes	2910	Retriever - Labrador		3	Large	M	2011-08-28	FALSE
34.4703	43.3482	33.4533	48.4563	-1.0122	TRUE	TRUE	Yes	2911	West Highland White Terrier		1	Small	F	2004-02-08	TRUE
36.353	32.0564	32.2879	44.4514	-0.5485	TRUE	FALSE	No	2912	German Shepherd / Alsatian		3	Large	F	2015-05-29	FALSE
56.6157	49.6232	38.8668	53.6039	0.2725	FALSE	FALSE	Yes	2913	Collie - Rough Coat		2	Medium	F	2014-10-10	FALSE
56.2601	49.6232	59.0854	56.9781	0.6322	FALSE	FALSE	Yes	2914	Schnauzer (Miniature)		1	Small	M	2008-01-05	FALSE
32.4311	44.1932	44.2315	49.2421	-0.073	TRUE	FALSE	Yes	2915	Border Terrier		1	Small	M	2015-05-19	FALSE
58.4932	57.0796	59.0854	61.1971	0.6874	FALSE	FALSE	Yes	2916	Mixed (Small)		1	Small	F	2015-03-02	TRUE
30.7706	20.3314	22.7174	32.9745	-1.5639	TRUE	FALSE	Yes	2917	Mixed (Medium)		2	Medium	M	2009-06-29	FALSE
14.8681	18.8166	22.7174	32.9745	-1.9159	TRUE	FALSE	No	2918	Affenpinscher		1	Small	M	2015-08-11	FALSE
55.7722	39.8738	62.3168	54.1788	0.6316	FALSE	TRUE	Yes	2919	Jack/Parson Russell Terrier		1	Small	M	2005-02-02	TRUE
46.5054	49.1249	44.2786	58.6366	0.2385	FALSE	FALSE	Yes	2920	Rottweiler		3	Large	F	2014-09-10	FALSE
47.1124	57.0796	51.3251	53.6039	0.3943	FALSE	FALSE	Yes	2921	Weimaraner		3	Large	M	2015-03-21	FALSE
56.6157	57.0796	59.0854	53.6039	0.6528	FALSE	FALSE	Yes	2922	Cockapoo / Cockerpoo / Spoodle (X Spaniel/Poodle)		2	Medium	M	2013-08-07	FALSE
58.4932	57.0796	59.0854	56.9781	0.6874	FALSE	FALSE	Yes	2923	Cockapoo / Cockerpoo / Spoodle (X Spaniel/Poodle)		2	Medium	M	2014-05-07	FALSE
25.8427	19.4023	26.7403	32.9745	-1.3361	TRUE	FALSE	Yes	2924	Retriever - Golden		3	Large	F	2008-01-12	FALSE
0	7.7273	15.2396	4.9982	-3.4015	TRUE	FALSE	No	2925	Affenpinscher		1	Small	M	2015-08-12	FALSE
57.0238	32.6355	59.0854	61.1971	0.5547	FALSE	FALSE	Yes	2926	Retriever - Labrador		3	Large	M	2013-09-02	FALSE
39.2944	30.4606	24.8817	43.6694	-1.5931	TRUE	TRUE	No	2927	German Shepherd / Alsatian		3	Large	F	2005-09-06	FALSE
21.838	20.6315	22.8785	43.9032	-1.7293	TRUE	FALSE	Yes	2928	Husky - Alaskan		3	Large	M	2012-08-12	FALSE
31.691	11.6274	20.7899	38.7223	-1.9015	TRUE	FALSE	Yes	2929	Affenpinscher		1	Small	M	2009-08-04	FALSE
28.2448	29.0793	32.3834	33.9387	-1.2994	TRUE	TRUE	No	2930	Retriever - Labrador		3	Large	M	2002-03-01	FALSE
46.2819	37.8817	37.178	31.802	-0.338	TRUE	TRUE	No	2931	Cross Breed (Unknown X )/ Mongrel		4	Extra Large	F	2000-06-09	FALSE
56.2601	34.1909	59.0854	61.1971	0.5545	FALSE	FALSE	Yes	2932	Spaniel - English Springer		2	Medium	M	2011-05-15	FALSE
58.4932	57.0796	59.0854	61.1971	0.6874	FALSE	FALSE	Yes	2933	Spaniel - English Springer		2	Medium	M	2010-01-15	TRUE
50.4202	38.7313	50.9187	56.2482	0.3136	FALSE	TRUE	Yes	2934	Mixed (Medium)		2	Medium	M	2006-05-04	TRUE
54.4277	57.0796	59.0854	29.8807	0.6116	FALSE	FALSE	Yes	2935	Retriever - Labrador		3	Large	M	2011-10-17	FALSE
58.4932	57.0796	59.0854	61.1971	0.6874	FALSE	FALSE	Yes	2936	Pinscher (Miniature)		1	Small	M	2015-04-14	FALSE
58.4932	57.0796	59.0854	61.1971	0.6874	FALSE	FALSE	Yes	2937	Border Collie		2	Medium	F	2015-02-07	FALSE
58.4932	57.0796	59.0854	61.1971	0.6874	FALSE	FALSE	Yes	2938	Cockapoo / Cockerpoo / Spoodle (X Spaniel/Poodle)		2	Medium	M	2015-03-10	FALSE
52.8241	57.0796	59.0854	49.8001	0.5808	FALSE	FALSE	Yes	2939	Jack/Parson Russell Terrier		1	Small	M	2014-05-11	FALSE
50.6182	57.0796	43.546	41.4952	0.3179	FALSE	FALSE	Yes	2940	Retriever - Labrador		3	Large	F	2014-11-26	FALSE
36.8874	39.3623	24.8503	48.7822	-1.6826	TRUE	TRUE	No	2942	Rottweiler		3	Large	F	2006-10-27	FALSE
58.4932	57.0796	38.9282	43.9454	0.3233	FALSE	FALSE	Yes	2943	Whippet		2	Medium	F	2013-12-07	FALSE
58.4932	34.1909	59.0854	39.2804	0.5957	FALSE	FALSE	Yes	2944	Border Collie		2	Medium	M	2014-09-02	FALSE
49.4235	41.7036	50.3262	50.3603	0.3846	FALSE	FALSE	Yes	2945	Border Collie		2	Medium	M	2013-03-07	TRUE
53.0937	57.0796	59.0854	53.6039	0.586	FALSE	FALSE	Yes	2949	German Shepherd / Alsatian		3	Large	M	2014-12-15	FALSE
55.5782	57.0796	59.0854	38.1619	0.6334	FALSE	FALSE	Yes	2950	Spaniel - English Springer		2	Medium	M	2015-06-02	FALSE
41.5131	60.4527	35.4216	15.9664	-0.6226	TRUE	TRUE	No	2951	Chihuahua - Smooth Coat		1	Small	F	2006-11-17	FALSE
58.4932	35.1302	59.0854	61.1971	0.6035	FALSE	FALSE	Yes	2952	Bull Terrier - Staffordshire		2	Medium	F	2012-03-15	TRUE
58.4932	57.0796	33.6398	56.9781	0.0829	FALSE	FALSE	Yes	2955	Retriever - Labrador		3	Large	M	2014-09-01	FALSE
54.7764	57.0796	59.0854	61.1971	0.6182	FALSE	FALSE	Yes	2956	Mixed (Small)		1	Small	F	2009-10-05	FALSE
39.1814	34.4764	31.5428	44.3596	-0.9928	TRUE	TRUE	No	2957	Retriever - Labrador		3	Large	F	2007-10-19	FALSE
48.7119	49.9674	34.5971	44.4514	-0.0675	TRUE	FALSE	Yes	2958	Hungarian Vizsla		3	Large	M	2011-03-23	FALSE
58.4932	57.0796	38.9282	47.0702	0.3233	FALSE	FALSE	Yes	2959	Hungarian Vizsla		3	Large	F	2013-09-26	FALSE
1.5048	31.753	31.4289	0.7403	-1.9675	TRUE	TRUE	No	2960	German Shepherd / Alsatian		3	Large	M	2001-08-19	FALSE
34.5374	38.6109	41.7332	33.3397	-0.124	TRUE	FALSE	Yes	2961	Cross Breed (Unknown X )/ Mongrel		4	Extra Large	F	2015-05-29	FALSE
6.7557	20.7524	27.4103	41.5376	-1.6294	TRUE	FALSE	Yes	2962	Jack/Parson Russell Terrier		1	Small	M	2013-06-18	FALSE
31.949	29.7477	28.7496	34.9134	-1.485	TRUE	TRUE	Yes	2963	Affenpinscher		1	Small	M	1999-09-06	FALSE
55.5782	57.0796	59.0854	61.1971	0.6334	FALSE	FALSE	Yes	2964	Retriever - Labrador		3	Large	M	2013-04-18	FALSE
44.162	44.3679	46.3363	56.2482	-0.0227	TRUE	TRUE	Yes	2965	Spaniel - English Cocker		2	Medium	F	2007-03-24	FALSE
54.1545	26.9495	38.9282	47.0702	0.0719	FALSE	FALSE	Yes	2966	Shetland / Sheltie Sheepdog		2	Medium	M	2011-03-11	TRUE
10.4944	18.8166	22.7174	32.9745	-1.9984	TRUE	FALSE	No	2967	Affenpinscher		1	Small	M	2015-08-21	FALSE
50.2825	12.6408	59.0854	61.1971	0.1037	FALSE	FALSE	Yes	2968	Jack/Parson Russell Terrier		1	Small	M	2011-05-01	FALSE
52.2868	34.0402	51.3251	61.1971	0.4041	FALSE	FALSE	Yes	2969	King Charles Spaniel - Cavalier		1	Small	F	2008-03-17	FALSE
58.4932	57.0796	59.0854	61.1971	0.6874	FALSE	FALSE	Yes	2970	King Charles Spaniel - Cavalier		1	Small	F	2013-11-02	FALSE
52.9578	60.4527	45.1574	62.0292	0.2584	FALSE	TRUE	Yes	2971	King Charles Spaniel - Cavalier		1	Small	F	2007-04-23	FALSE
45.4859	38.9957	37.0742	59.5692	-0.3733	TRUE	TRUE	No	2972	Retriever - Labrador		3	Large	F	2005-10-20	FALSE
50.2825	37.0355	38.9282	47.0702	0.0973	FALSE	FALSE	Yes	2973	Husky - Siberian		3	Large	F	2015-08-21	FALSE
49.6919	42.0851	55.564	58.5624	0.3594	FALSE	TRUE	Yes	2974	Jack/Parson Russell Terrier		1	Small	M	2007-07-12	FALSE
54.9012	49.1249	38.9282	36.5086	0.2412	FALSE	FALSE	Yes	2975	Mixed (Large)		3	Large	F	2015-05-12	FALSE
58.4932	57.0796	59.0854	61.1971	0.6874	FALSE	FALSE	Yes	2976	Retriever - Labrador		3	Large	F	2009-04-12	TRUE
41.4265	49.6232	46.0582	35.8929	0.1751	FALSE	FALSE	Yes	2977	Bichon Frise		1	Small	M	2015-05-01	FALSE
57.0238	34.1909	59.0854	61.1971	0.5687	FALSE	FALSE	Yes	2978	Spaniel - English Springer		2	Medium	M	2015-05-07	FALSE
51.5826	41.7924	59.0854	53.6039	0.5147	FALSE	FALSE	Yes	2979	Cross Breed (Unknown X )/ Mongrel		4	Extra Large	M	2013-05-26	FALSE
51.3407	32.6355	51.7692	46.6467	0.3787	FALSE	FALSE	Yes	2980	Shih Tzu		1	Small	F	2013-12-18	FALSE
58.4932	57.0796	59.0854	61.1971	0.6874	FALSE	FALSE	Yes	2981	King Charles Spaniel - Cavalier		1	Small	M	2015-06-17	FALSE
33.8034	37.0551	27.1339	50.3785	-1.5709	TRUE	TRUE	No	2982	Cross Breed (Unknown X )/ Mongrel		4	Extra Large	M	2003-02-01	FALSE
54.1545	57.0796	59.0854	61.1971	0.6064	FALSE	FALSE	Yes	2983	Bull Terrier - Staffordshire		2	Medium	F	2012-04-23	FALSE
53.6072	44.343	28.3078	62.0292	-0.7503	TRUE	TRUE	Yes	2984	Spaniel - English Cocker		2	Medium	F	2004-06-28	FALSE
58.4932	20.9714	59.0854	61.1971	0.424	FALSE	FALSE	Yes	2985	Spaniel - English Cocker		2	Medium	F	2014-07-11	FALSE
50.2586	33.891	32.0004	23.2458	-0.262	TRUE	FALSE	Yes	2986	Labradoodle (X Labrador/Poodle)		3	Large	M	2008-07-20	FALSE
58.4932	57.0796	50.3262	61.1971	0.6004	FALSE	FALSE	Yes	2987	Labradoodle (X Labrador/Poodle)		3	Large	M	2008-07-20	FALSE
55.5782	49.6232	59.0854	61.1971	0.6194	FALSE	FALSE	Yes	2988	Boxer		3	Large	F	2015-05-21	FALSE
48.4283	57.0796	59.0854	38.1619	0.4941	FALSE	FALSE	Yes	2989	Other (Small)		1	Small	F	2014-02-19	FALSE
57.0238	57.0796	59.0854	61.1971	0.6604	FALSE	FALSE	Yes	2990	Cross Breed (Unknown X )/ Mongrel		4	Extra Large	F	2015-03-20	FALSE
48.1218	49.1249	32.7589	24.8781	-0.1811	TRUE	FALSE	Yes	2991	Spaniel - English Springer		2	Medium	F	2008-12-26	FALSE
44.6285	57.0796	59.0854	61.1971	0.4169	FALSE	FALSE	Yes	2992	Shetland / Sheltie Sheepdog		2	Medium	F	2009-06-12	FALSE
48.7835	40.6741	55.564	39.8973	0.3267	FALSE	TRUE	Yes	2993	Retriever - Labrador		3	Large	F	2005-08-31	FALSE
58.4932	57.0796	59.0854	61.1971	0.6874	FALSE	FALSE	Yes	2994	Shetland / Sheltie Sheepdog		2	Medium	M	2015-06-05	FALSE
48.4283	57.0796	35.5487	38.1619	-0.0131	TRUE	FALSE	Yes	2995	Old English Sheepdog		3	Large	M	2009-09-29	FALSE
57.0238	57.0796	51.3251	61.1971	0.5871	FALSE	FALSE	Yes	2996	Shih Tzu		1	Small	F	2015-01-11	TRUE
32.92	36.3646	17.3308	33.7599	-2.5512	TRUE	TRUE	No	2997	Retriever - Labrador		3	Large	M	2003-04-14	FALSE
47.4638	26.6311	35.5487	50.923	-0.2072	TRUE	FALSE	Yes	2998	Dachshund (Standard)		2	Medium	M	2014-11-29	FALSE
56.6157	57.0796	59.0854	53.0262	0.6528	FALSE	FALSE	Yes	2999	Spaniel - English Cocker		2	Medium	M	2015-06-08	FALSE
55.3018	49.6232	59.0854	53.6039	0.6142	FALSE	FALSE	Yes	3000	Border Collie		2	Medium	M	2015-06-15	FALSE
13.2576	24.2421	19.6367	26.2439	-2.1499	TRUE	FALSE	Yes	3001	Spaniel - English Cocker		2	Medium	F	2012-06-17	FALSE
46.6686	57.0796	59.0854	49.8001	0.4586	FALSE	FALSE	Yes	3002	Spaniel - English Cocker		2	Medium	F	2009-09-01	FALSE
58.4932	57.0796	59.0854	61.1971	0.6874	FALSE	FALSE	Yes	3003	Collie - Rough Coat		2	Medium	F	2015-03-07	FALSE
49.7092	57.0796	51.7692	61.1971	0.4521	FALSE	FALSE	Yes	3004	Retriever - Golden		3	Large	F	2014-01-21	FALSE
52.2697	43.577	31.7339	24.8121	-0.5023	TRUE	TRUE	No	3005	Cross Breed (Unknown X )/ Mongrel		4	Extra Large	F	2003-03-31	FALSE
52.1164	50.595	51.7692	41.4952	0.4879	FALSE	FALSE	Yes	3006	Other (Small)		1	Small	F	2015-05-01	FALSE
46.4122	32.4999	47.3945	53.6039	0.2113	FALSE	FALSE	No	3007	Cross Breed (Unknown X )/ Mongrel		4	Extra Large	M	2013-06-06	TRUE
52.5307	48.9634	47.3945	53.6039	0.4243	FALSE	FALSE	Yes	3008	Retriever - Labrador		3	Large	F	2015-04-18	FALSE
40.9726	26.1942	47.3945	61.1971	0.0252	FALSE	FALSE	Yes	3009	Bulldog - French		1	Small	M	2015-05-06	FALSE
52.6284	57.0796	59.0854	61.1971	0.577	FALSE	FALSE	Yes	3010	Lhasa Apso		1	Small	M	2013-04-10	FALSE
49.3759	35.2385	50.6494	61.1971	0.3476	FALSE	FALSE	Yes	3011	Bulldog - French		1	Small	M	2015-03-23	FALSE
53.0447	29.483	33.5138	23.2458	-0.1651	TRUE	FALSE	Yes	3012	Retriever - Labrador		3	Large	M	2014-05-07	FALSE
40.9953	41.9721	44.5171	51.3141	0.1047	FALSE	FALSE	No	3013	King Charles Spaniel - Cavalier		1	Small	F	2014-12-12	FALSE
40.3157	36.4892	51.7692	56.9781	0.1862	FALSE	FALSE	Yes	3014	Schnauzer (Miniature)		1	Small	M	2015-05-21	FALSE
50.1389	42.4796	59.0854	49.8001	0.4895	FALSE	FALSE	Yes	3015	Bull Terrier - Staffordshire		2	Medium	F	2011-12-07	TRUE
54.1545	35.7931	38.9282	47.0702	0.1636	FALSE	FALSE	Yes	3016	Jack/Parson Russell Terrier		1	Small	F	2015-06-25	FALSE
46.0168	35.8214	47.77	32.5614	0.2385	FALSE	FALSE	Yes	3017	Retriever - Golden		3	Large	M	2010-10-15	FALSE
42.281	38.0854	35.7039	40.4357	-0.576	TRUE	TRUE	Yes	3018	Mixed (Medium)		2	Medium	F	2007-03-12	FALSE
58.4932	57.0796	59.0854	61.1971	0.6874	FALSE	FALSE	Yes	3019	Border Collie		2	Medium	F	2008-07-03	TRUE
30.7931	29.5762	25.9646	45.928	-1.1413	TRUE	FALSE	No	3020	Bull Terrier - Staffordshire		2	Medium	F	2008-06-03	FALSE
47.5341	34.1909	47.3945	61.1971	0.2493	FALSE	FALSE	Yes	3021	Shih Tzu		1	Small	F	2013-02-28	FALSE
50.0672	57.0796	51.7692	61.1971	0.4592	FALSE	FALSE	Yes	3022	Spaniel - English Cocker		2	Medium	M	2015-04-20	FALSE
40.7912	57.0796	51.7692	61.1971	0.2697	FALSE	FALSE	No	3024	Border Collie		2	Medium	M	2011-03-16	FALSE
41.631	25.2459	23.8363	50.0153	-1.1527	TRUE	FALSE	No	3025	Spaniel - English Springer		2	Medium	M	2010-05-01	FALSE
47.4727	42.7957	34.7807	41.5063	-0.4474	TRUE	TRUE	No	3026	Jack/Parson Russell Terrier		1	Small	F	2002-08-01	FALSE
10.8028	29.5575	29.6122	42.4684	-1.2657	TRUE	FALSE	Yes	3027	Jack/Parson Russell Terrier		1	Small	F	2013-10-09	TRUE
48.8302	49.6232	59.0854	36.64	0.4882	FALSE	FALSE	No	3028	Sloughi		3	Large	M	2009-12-21	FALSE
58.4932	35.7931	59.0854	36.0692	0.6086	FALSE	FALSE	Yes	3029	Bedlington Terrier		2	Medium	F	2011-05-08	FALSE
13.5818	31.0416	30.5633	49.0709	-1.1331	TRUE	FALSE	No	3030	King Charles Spaniel - Cavalier		1	Small	M	2011-08-28	FALSE
53.6844	57.0796	51.7692	61.1971	0.5298	FALSE	FALSE	Yes	3031	Bull Terrier - Staffordshire		2	Medium	F	2015-06-30	FALSE
39.3893	32.3432	34.1543	51.3141	-0.3776	TRUE	FALSE	No	3032	Mixed (Medium)		2	Medium	M	2009-04-21	FALSE
42.9531	34.1909	42.2016	48.5154	0.0342	FALSE	FALSE	Yes	3033	Retriever - Labrador		3	Large	F	2015-06-20	FALSE
52.6284	57.0796	59.0854	38.1619	0.577	FALSE	FALSE	Yes	3034	Shih Tzu		1	Small	M	2014-09-23	FALSE
18.7304	33.1715	27.123	25.2986	-2.0229	TRUE	TRUE	No	3035	Jack/Parson Russell Terrier		1	Small	M	2000-12-16	FALSE
29.5336	28.8631	32.561	52.8492	-0.7114	TRUE	FALSE	Yes	3036	Mixed (Small)		1	Small	F	2010-12-06	FALSE
58.4932	34.1909	59.0854	61.1971	0.5957	FALSE	FALSE	Yes	3037	Patterdale Terrier		1	Small	M	2014-12-01	FALSE
58.4932	34.1909	59.0854	56.9781	0.5957	FALSE	FALSE	Yes	3038	Cross Breed (Unknown X )/ Mongrel		4	Extra Large	M	2008-11-02	FALSE
45.9936	41.7036	59.0854	46.6467	0.4024	FALSE	FALSE	Yes	3039	Jack/Parson Russell Terrier		1	Small	M	2011-02-03	TRUE
3.1927	41.5277	31.5137	6.6556	-1.1803	TRUE	FALSE	Yes	3040	German Shepherd / Alsatian		3	Large	M	2015-04-15	FALSE
49.5662	49.6232	51.7692	57.5887	0.4353	FALSE	FALSE	Yes	3041	Cross Breed (Unknown X )/ Mongrel		4	Extra Large	M	2014-07-11	FALSE
7.1322	21.9797	33.2855	58.6366	-1.2111	TRUE	FALSE	No	3042	Schnauzer (Miniature)		1	Small	F	2012-05-28	TRUE
33.4844	41.2684	26.0758	20.723	-0.9821	TRUE	FALSE	No	3043	Lurcher		3	Large	F	2011-07-12	FALSE
48.0276	41.7036	39.2077	25.3029	0.0899	FALSE	FALSE	Yes	3044	Spaniel - English Cocker		2	Medium	F	2015-03-19	FALSE
36.3306	32.8644	40.775	61.1971	-0.16	TRUE	FALSE	Yes	3045	Chihuahua - Long Coat		1	Small	M	2008-12-07	FALSE
19.4246	41.2448	34.3516	10.0763	-1.4042	TRUE	TRUE	No	3046	Mixed (Small)		1	Small	F	2000-01-20	FALSE
52.2989	42.2073	42.2436	55.6821	0.1297	FALSE	TRUE	Yes	3047	Lhasa Apso		1	Small	F	2006-09-01	TRUE
50.2586	31.2268	51.3251	53.6039	0.3377	FALSE	FALSE	Yes	3048	Pug		1	Small	M	2015-06-13	FALSE
43.0199	36.2484	30.0196	57.217	-0.9799	TRUE	TRUE	Yes	3049	Retriever - Labrador		3	Large	F	2003-11-29	FALSE
52.3599	49.6232	59.0854	61.1971	0.5578	FALSE	FALSE	Yes	3050	Other (Medium)		2	Medium	F	2014-04-07	FALSE
52.7507	57.0796	59.0854	61.1971	0.5794	FALSE	FALSE	Yes	3051	Cockapoo / Cockerpoo / Spoodle (X Spaniel/Poodle)		2	Medium	M	2015-04-07	FALSE
45.4602	57.0796	51.7692	53.6039	0.3664	FALSE	FALSE	Yes	3052	King Charles Spaniel - Cavalier		1	Small	F	2012-10-22	FALSE
58.4932	57.0796	59.0854	61.1971	0.6874	FALSE	FALSE	Yes	3053	Bichon Frise		1	Small	F	2012-07-02	FALSE
52.3599	28.7383	59.0854	56.9781	0.4242	FALSE	FALSE	Yes	3054	Cockapoo / Cockerpoo / Spoodle (X Spaniel/Poodle)		2	Medium	M	2015-06-17	FALSE
52.4819	57.0796	59.0854	49.8001	0.5742	FALSE	FALSE	Yes	3055	Border Collie		2	Medium	M	2015-07-01	FALSE
55.1765	57.0796	59.0854	49.8001	0.6258	FALSE	FALSE	Yes	3056	Rottweiler		3	Large	M	2011-06-22	FALSE
39.5924	57.0796	51.7692	61.1971	0.2446	FALSE	FALSE	Yes	3057	Labradoodle (X Labrador/Poodle)		3	Large	F	2012-01-25	FALSE
56.6157	34.1909	59.0854	39.8365	0.5611	FALSE	FALSE	Yes	3058	Border Terrier		1	Small	M	2015-05-22	FALSE
50.822	45.8011	51.5262	42.5701	0.3392	FALSE	TRUE	Yes	3059	Mixed (Medium)		2	Medium	F	2000-03-31	FALSE
48.3104	28.9169	52.3265	58.6366	0.2856	FALSE	FALSE	Yes	3060	Retriever - Labrador		3	Large	M	2015-06-04	FALSE
50.1868	34.0902	37.0405	37.7725	-0.003	TRUE	FALSE	Yes	3061	Spaniel - American Cocker		2	Medium	M	2014-10-15	FALSE
54.4277	57.0796	52.3265	54.5909	0.5509	FALSE	FALSE	No	3062	Retriever - Labrador		3	Large	F	2009-04-12	TRUE
46.8276	50.8313	39.4677	42.4068	-0.1928	TRUE	TRUE	Yes	3063	Mixed (Medium)		2	Medium	F	2005-04-30	FALSE
54.2289	57.0796	51.7692	39.8365	0.5403	FALSE	FALSE	Yes	3064	Spaniel - English Cocker		2	Medium	M	2015-04-05	FALSE
53.2165	49.6232	59.0854	42.9751	0.5744	FALSE	FALSE	Yes	3065	Spaniel - English Cocker		2	Medium	M	2014-08-19	FALSE
56.6157	35.1302	59.0854	41.4952	0.5689	FALSE	FALSE	Yes	3066	Beagle		2	Medium	F	2015-05-23	FALSE
48.216	57.0796	51.7692	56.9781	0.4223	FALSE	FALSE	Yes	3067	Hovawart		3	Large	F	2015-03-30	FALSE
58.4932	57.0796	59.0854	53.6039	0.6874	FALSE	FALSE	No	3068	Cockapoo / Cockerpoo / Spoodle (X Spaniel/Poodle)		2	Medium	M	2015-02-16	TRUE
54.7514	57.0796	37.0405	53.0262	0.1781	FALSE	FALSE	Yes	3069	Retriever - Labrador		3	Large	F	2014-07-19	FALSE
35.7251	30.8382	41.5809	58.6366	-0.1678	TRUE	FALSE	Yes	3070	Mixed (Small)		1	Small	M	2015-07-03	FALSE
55.3771	57.0796	51.7692	57.5887	0.562	FALSE	FALSE	Yes	3071	Spaniel - English Springer		2	Medium	F	2015-07-10	FALSE
58.4932	57.0796	59.0854	49.2421	0.6874	FALSE	FALSE	Yes	3072	Bullmastiff		3	Large	M	2013-12-03	FALSE
54.5764	44.8506	62.3168	38.4351	0.5912	FALSE	TRUE	Yes	3073	Cross Breed (Unknown X )/ Mongrel		4	Extra Large	F	2006-01-22	TRUE
37.1835	36.1078	22.2753	46.8584	-1.2712	TRUE	FALSE	No	3074	Retriever - Labrador		3	Large	M	2008-03-12	TRUE
52.7507	57.0796	59.0854	61.1971	0.5794	FALSE	FALSE	Yes	3075	Retriever - Labrador		3	Large	M	2013-03-31	FALSE
58.4932	57.0796	59.0854	61.1971	0.6874	FALSE	FALSE	Yes	3076	Australian Kelpie Sheep Dog		2	Medium	F	2015-02-27	FALSE
34.8532	37.1369	34.6762	49.4764	-0.9117	TRUE	TRUE	No	3077	Lurcher		3	Large	M	2004-11-04	TRUE
38.5726	39.9753	31.5809	56.2482	-1.0117	TRUE	TRUE	Yes	3078	Cross Breed (Unknown X )/ Mongrel		4	Extra Large	M	2004-05-29	TRUE
51.003	37.0046	52.3265	50.7496	0.4147	FALSE	FALSE	Yes	3079	Cockapoo / Cockerpoo / Spoodle (X Spaniel/Poodle)		2	Medium	F	2015-05-14	FALSE
48.1689	36.7596	59.0854	39.2804	0.4172	FALSE	FALSE	Yes	3080	Norfolk Terrier		1	Small	M	2014-06-16	FALSE
37.8898	41.3967	32.357	52.5338	-0.9747	TRUE	TRUE	No	3081	Retriever - Labrador		3	Large	M	2006-07-17	FALSE
46.2493	3.8916	16.1829	61.1971	-2.2162	TRUE	FALSE	Yes	3082	Jack/Parson Russell Terrier		1	Small	M	2015-06-11	FALSE
53.6104	57.0796	59.0854	56.9781	0.596	FALSE	FALSE	Yes	3083	Mixed (Medium)		2	Medium	M	2014-05-31	FALSE
37.7003	49.6232	37.2286	0	-0.1733	TRUE	FALSE	Yes	3084	Shih Tzu		1	Small	M	2012-08-27	FALSE
41.313	48.9634	51.7692	46.6467	0.2649	FALSE	FALSE	Yes	3085	Mixed (Large)		3	Large	F	2014-10-11	FALSE
52.3599	36.7596	31.4585	53.8272	-0.2314	TRUE	FALSE	No	3086	Spaniel - English Cocker		2	Medium	M	2015-06-19	FALSE
28.0815	33.9115	30.3675	9.6265	-1.4687	TRUE	TRUE	Yes	3087	Spaniel - English Springer		2	Medium	F	1999-08-13	FALSE
57.0058	60.4527	47.4534	45.9402	0.4622	FALSE	TRUE	Yes	3088	Cross Breed (Unknown X )/ Mongrel		4	Extra Large	M	2007-03-01	FALSE
[truncated: 4,286 more rows]
